# Supplementary material for: Poly[μ-aqua-diaquabis­[μ-2-cyano-2-(oxidoimino)­acetato]­copper(II)dipotassium]
Source: Acta Crystallogr Sect E Struct Rep Online. 2012 Sep 26;68(Pt 10):m1303–4. doi: 10.1107/S1600536812036641 (PMC3470173; doi:10.1107/S1600536812036641)
Supplement: Supplementary file 1 [file e-68-m1303-sup1.cif]

##############################################################################
#                                                                            #
# This CIF contains the data in a paper accepted for publication in          #
# Acta Crystallographica Section E. It conforms to the requirements of       #
# Notes for Authors for Acta Crystallographica Section E, and has been       #
# peer reviewed under the auspices of the IUCr Commission on Journals.       #
#                                                                            #
# Full details of the Crystallographic Information File format               #
# are given in the paper "The Crystallographic Information File (CIF):       #
# a New Standard Archive File for Crystallography" by S. R. Hall, F. H.      #
# Allen and I. D. Brown [Acta Cryst. (1991), A47, 655-685].                  #
#                                                                            #
# The current version of the core CIF dictionary is obtainable from          #
# ftp://ftp.iucr.org/pub/cif_core.dic.                                       #
#                                                                            #
# Software is freely available for graphical display of the structure(s)     #
# in this CIF. For information consult the CIF software page                 #
# http://www.iucr.org/resources/cif/software.                                #
#                                                                            #
# This file may be used for bona fide research purposes within the           #
# scientific community so long as proper attribution is given to the journal # 
# article from which it was obtained.                                        #
#                                                                            #
##############################################################################
data_global
_audit_creation_method     SHELXL97
_journal_data_validation_number     ?
_journal_date_recd_electronic     2012-08-18
_journal_date_accepted     2012-08-22
_journal_name_full     'Acta Crystallographica, Section E'
_journal_year     2012
_journal_volume     68
_journal_issue     10
_journal_page_first     m1303
_journal_page_last     m1304
_journal_paper_category     QM
_journal_paper_doi     10.1107/S1600536812036641
_journal_coeditor_code     HP2047
_publ_contact_author_name     'Valentina A. Kalibabchuk'
_publ_contact_author_address
;
Department of General Chemistry,
O. O. Bohomolets National Medical University,
Shevchenko Blvd. 13, 01601 Kiev, Ukraine
;
_publ_contact_author_email     kalibabchuk@ukr.net
_publ_contact_author_fax      380444544911
_publ_contact_author_phone      380444544911
_publ_section_title
;
Poly[\m-aqua-diaquabis[\m-2-cyano-2-(oxidoimino)acetato]copper(II)dipotassium]
;
loop_
    _publ_author_name
    _publ_author_footnote
    _publ_author_address
    'Golenya, Irina A.' .
;
Kiev National Taras Shevchenko University,
Department of Chemistry,
Volodymyrska Str. 64,
01601 Kiev, Ukraine
;
    'Izotova, Yulia A.' .
;
Department of Chemistry,
Saint-Petersburg State University,
Universitetsky Pr. 26,
198504 Stary Petergof,
Russian Federation
;
    'Usenko, Natalia I.' .
;
Kiev National Taras Shevchenko University,
Department of Chemistry,
Volodymyrska Str. 64,
01601 Kiev, Ukraine
;
    'Kalibabchuk, Valentina A.' .
;
Department of General Chemistry,
O. O. Bohomolets National Medical University,
 Shevchenko Blvd. 13, 01601 Kiev, Ukraine
;
    'Kotova, Natalia V.' .
;
Kiev National Taras Shevchenko University,
Department of Chemistry,
Volodymyrska Str. 64,
01601 Kiev, Ukraine
;
data_I
_audit_creation_method     SHELXL-97
_chemical_name_systematic
;
Poly[\m-aqua-diaquabis[\m-2-cyano-2-(oxidoimino)acetato]copper(II)dipotassium]
;
_chemical_name_common     ?
_chemical_formula_moiety     'C6 H6 Cu K2 N4 O9'
_chemical_formula_sum     'C6 H6 Cu K2 N4 O9'
_chemical_formula_iupac     '[Cu K2 (C3 N2 O3)2 (H2 O)3]'
_chemical_formula_weight     419.89
_chemical_melting_point     ?
_symmetry_cell_setting     monoclinic
_symmetry_space_group_name_H-M     'P 21/c'
_symmetry_space_group_name_Hall     '-P 2ybc'
loop_
    _symmetry_equiv_pos_as_xyz
    'x, y, z'
    '-x, y+1/2, -z+1/2'
    '-x, -y, -z'
    'x, -y-1/2, z-1/2'
_cell_length_a     8.767(2)
_cell_length_b     12.426(3)
_cell_length_c     13.159(5)
_cell_angle_alpha     90.00
_cell_angle_beta     108.26(3)
_cell_angle_gamma     90.00
_cell_volume     1361.3(7)
_cell_formula_units_Z     4
_cell_measurement_reflns_used     3744
_cell_measurement_theta_min     1.00
_cell_measurement_theta_max     27.48
_cell_measurement_temperature     100(2)
_exptl_crystal_description     block
_exptl_crystal_colour     brown
_exptl_crystal_size_max     0.24
_exptl_crystal_size_mid     0.16
_exptl_crystal_size_min     0.07
_exptl_crystal_density_diffrn     2.049
_exptl_crystal_density_meas     ?
_exptl_crystal_density_method     'not measured'
_exptl_crystal_F_000     836
_exptl_absorpt_coefficient_mu     2.269
_exptl_absorpt_correction_type     multi-scan
_exptl_absorpt_process_details     '(DENZO/SCALEPACK; Otwinowski & Minor, 1997)'
_exptl_absorpt_correction_T_min     0.657
_exptl_absorpt_correction_T_max     0.859
_exptl_special_details
;
;
_diffrn_ambient_temperature     100(2)
_diffrn_radiation_type     MoK\a
_diffrn_radiation_wavelength     0.71073
_diffrn_radiation_source     'fine-focus sealed tube'
_diffrn_radiation_monochromator     graphite
_diffrn_measurement_device_type     'Nonius KappaCCD area-detector'
_diffrn_measurement_method     '\w scans'
_diffrn_detector_area_resol_mean     ?
_diffrn_reflns_number     9166
_diffrn_reflns_av_R_equivalents     0.0425
_diffrn_reflns_av_sigmaI/netI     0.0303
_diffrn_reflns_theta_min     3.65
_diffrn_reflns_theta_max     28.35
_diffrn_reflns_theta_full     25.00
_diffrn_measured_fraction_theta_max     0.937
_diffrn_measured_fraction_theta_full     0.997
_diffrn_reflns_limit_h_min     -11
_diffrn_reflns_limit_h_max     11
_diffrn_reflns_limit_k_min     -15
_diffrn_reflns_limit_k_max     15
_diffrn_reflns_limit_l_min     -14
_diffrn_reflns_limit_l_max     17
_diffrn_standards_number     ?
_diffrn_standards_interval_count     ?
_diffrn_standards_interval_time     ?
_diffrn_standards_decay_%     0
_refine_special_details
;
Refinement of <i>F</i>^2^ against ALL reflections. The weighted <i>R</i>-factor
<i>wR</i> and goodness of fit <i>S</i> are based on <i>F</i>^2^, conventional
<i>R</i>-factors <i>R</i> are based on <i>F</i>, with <i>F</i> set to zero for
negative <i>F</i>^2^. The threshold expression of <i>F</i>^2^ >
\s(<i>F</i>^2^) is used only for calculating <i>R</i>-factors(gt) <i>etc</i>.
and is not relevant to the choice of reflections for refinement.
<i>R</i>-factors based on <i>F</i>^2^ are statistically about twice as large
as those based on <i>F</i>, and <i>R</i>- factors based on ALL data will be
even larger.
;
_reflns_number_total     3189
_reflns_number_gt     3006
_reflns_threshold_expression     I>2sigma(I)
_refine_ls_structure_factor_coef     Fsqd
_refine_ls_matrix_type     full
_refine_ls_R_factor_all     0.0261
_refine_ls_R_factor_gt     0.0241
_refine_ls_wR_factor_gt     0.0614
_refine_ls_wR_factor_ref     0.0624
_refine_ls_goodness_of_fit_ref     1.086
_refine_ls_restrained_S_all     1.101
_refine_ls_number_reflns     3189
_refine_ls_number_parameters     205
_refine_ls_number_restraints     4
_refine_ls_hydrogen_treatment     constr
_refine_ls_weighting_scheme     calc
_refine_ls_weighting_details
         'calc w=1/[\s^2^(Fo^2^)+(0.0280P)^2^+0.9392P] where P=(Fo^2^+2Fc^2^)/3'
_atom_sites_solution_hydrogens     geom
_atom_sites_solution_primary     direct
_atom_sites_solution_secondary     difmap
_refine_ls_shift/su_max     0.001
_refine_ls_shift/su_mean     0.000
_refine_diff_density_max     0.556
_refine_diff_density_min     -0.560
_refine_ls_extinction_method     none
_refine_ls_extinction_coef     ?
loop_
    _atom_type_symbol
    _atom_type_description
    _atom_type_scat_dispersion_real
    _atom_type_scat_dispersion_imag
    _atom_type_scat_source
    'C' 'C' 0.0033 0.0016
                         'International Tables Vol C Tables 4.2.6.8 and 6.1.1.4'
    'H' 'H' 0.0000 0.0000
                         'International Tables Vol C Tables 4.2.6.8 and 6.1.1.4'
    'N' 'N' 0.0061 0.0033
                         'International Tables Vol C Tables 4.2.6.8 and 6.1.1.4'
    'O' 'O' 0.0106 0.0060
                         'International Tables Vol C Tables 4.2.6.8 and 6.1.1.4'
    'K' 'K' 0.2009 0.2494
                         'International Tables Vol C Tables 4.2.6.8 and 6.1.1.4'
    'Cu' 'Cu' 0.3201 1.2651
                         'International Tables Vol C Tables 4.2.6.8 and 6.1.1.4'
_computing_data_collection     'COLLECT (Nonius, 2000)'
_computing_cell_refinement     'DENZO/SCALEPACK (Otwinowski & Minor, 1997)'
_computing_data_reduction     'DENZO/SCALEPACK (Otwinowski & Minor, 1997)'
_computing_structure_solution     'SIR2004 (Burla <i>et al.</i>, 2005)'
_computing_structure_refinement     'SHELXL97 (Sheldrick, 2008)'
_computing_molecular_graphics     'DIAMOND (Brandenburg, 2009)'
_computing_publication_material     'SHELXL97 (Sheldrick, 2008)'
loop_
    _atom_site_type_symbol
    _atom_site_label
    _atom_site_fract_x
    _atom_site_fract_y
    _atom_site_fract_z
    _atom_site_U_iso_or_equiv
    _atom_site_adp_type
    _atom_site_calc_flag
    _atom_site_refinement_flags
    _atom_site_occupancy
    _atom_site_symmetry_multiplicity
    _atom_site_disorder_assembly
    _atom_site_disorder_group
    Cu Cu1 0.53009(2) 0.529307(15) 0.136932(15) 0.00981(7) Uani d . 1 1 . .
    K K1 0.10262(4) 0.38634(3) -0.06404(3) 0.01425(9) Uani d . 1 1 . .
    K K2 0.86027(5) 0.61378(3) 0.38164(3) 0.01645(9) Uani d . 1 1 . .
    O O1 0.86577(14) 0.45133(10) 0.22512(10) 0.0138(2) Uani d . 1 1 . .
    O O1A 0.20044(14) 0.60207(10) 0.03346(10) 0.0151(2) Uani d . 1 1 . .
    O O2 0.41091(14) 0.39928(10) 0.08061(10) 0.0139(2) Uani d . 1 1 . .
    O O2A 0.65548(14) 0.66325(10) 0.16771(9) 0.0117(2) Uani d . 1 1 . .
    O O3 0.43256(15) 0.22059(10) 0.09720(10) 0.0160(3) Uani d . 1 1 . .
    O O3A 0.61938(14) 0.84124(10) 0.16679(10) 0.0140(2) Uani d . 1 1 . .
    O O1W 0.52488(16) 0.52800(10) 0.30436(10) 0.0160(3) Uani d D 1 1 . .
    H H11W 0.4781(7) 0.4699(8) 0.3201(2) 0.024 Uiso d RD 1 1 . .
    H H21W 0.5029(3) 0.5835(8) 0.3278(3) 0.024 Uiso d RD 1 1 . .
    O O2W 0.10231(16) 0.33982(12) 0.13939(11) 0.0205(3) Uani d D 1 1 . .
    H H12W 0.0333(11) 0.3648(4) 0.1612(4) 0.031 Uiso d RD 1 1 . .
    H H22W 0.1900(14) 0.3541(3) 0.1987(10) 0.031 Uiso d R 1 1 . .
    O O3W 0.89136(15) 0.65821(11) 0.59001(11) 0.0194(3) Uani d D 1 1 . .
    H H13W 0.8132(13) 0.6471(2) 0.6103(4) 0.029 Uiso d RD 1 1 . .
    H H23W 0.9754(14) 0.6349(4) 0.6428(9) 0.029 Uiso d R 1 1 . .
    N N1 0.71631(17) 0.42739(12) 0.18069(11) 0.0111(3) Uani d . 1 1 . .
    N N1A 0.34617(17) 0.62774(12) 0.07855(11) 0.0113(3) Uani d . 1 1 . .
    N N2 0.86325(19) 0.16875(13) 0.23004(13) 0.0203(3) Uani d . 1 1 . .
    N N2A 0.19141(19) 0.88673(13) 0.03683(13) 0.0186(3) Uani d . 1 1 . .
    C C1 0.7741(2) 0.23825(14) 0.20181(13) 0.0125(3) Uani d . 1 1 . .
    C C1A 0.2811(2) 0.81670(14) 0.06281(13) 0.0128(3) Uani d . 1 1 . .
    C C2 0.66627(19) 0.32726(14) 0.16742(13) 0.0111(3) Uani d . 1 1 . .
    C C2A 0.3926(2) 0.72992(14) 0.09515(13) 0.0114(3) Uani d . 1 1 . .
    C C3 0.4904(2) 0.31178(13) 0.11168(13) 0.0114(3) Uani d . 1 1 . .
    C C3A 0.5671(2) 0.74813(14) 0.14657(13) 0.0109(3) Uani d . 1 1 . .
loop_
    _atom_site_aniso_label
    _atom_site_aniso_U_11
    _atom_site_aniso_U_22
    _atom_site_aniso_U_33
    _atom_site_aniso_U_12
    _atom_site_aniso_U_13
    _atom_site_aniso_U_23
    Cu1 0.00914(11) 0.00802(11) 0.01111(11) 0.00006(7) 0.00152(8) -0.00062(7)
    K1 0.01241(17) 0.01672(18) 0.01307(17) -0.00156(13) 0.00320(13) -0.00110(13)
    K2 0.01638(18) 0.01814(19) 0.01222(17) 0.00000(14) 0.00070(14) -0.00195(13)
    O1 0.0092(5) 0.0152(6) 0.0157(6) -0.0015(4) 0.0020(5) -0.0016(5)
    O1A 0.0103(6) 0.0166(6) 0.0168(6) -0.0026(5) 0.0019(5) -0.0013(5)
    O2 0.0106(5) 0.0111(6) 0.0173(6) 0.0003(4) 0.0006(5) -0.0008(4)
    O2A 0.0103(5) 0.0101(5) 0.0142(6) 0.0007(4) 0.0029(4) 0.0002(4)
    O3 0.0155(6) 0.0104(6) 0.0197(6) -0.0020(5) 0.0021(5) -0.0001(5)
    O3A 0.0138(6) 0.0112(6) 0.0165(6) -0.0003(5) 0.0037(5) -0.0016(5)
    O1W 0.0230(7) 0.0095(6) 0.0175(6) -0.0016(5) 0.0093(5) -0.0011(4)
    O2W 0.0131(6) 0.0311(7) 0.0163(6) 0.0019(5) 0.0033(5) -0.0007(5)
    O3W 0.0145(6) 0.0269(7) 0.0169(6) 0.0023(5) 0.0049(5) 0.0017(5)
    N1 0.0110(6) 0.0134(7) 0.0088(6) 0.0010(5) 0.0030(5) -0.0006(5)
    N1A 0.0103(6) 0.0138(7) 0.0098(6) -0.0007(5) 0.0034(5) -0.0002(5)
    N2 0.0195(8) 0.0178(8) 0.0200(8) 0.0028(6) 0.0010(6) 0.0000(6)
    N2A 0.0147(7) 0.0180(8) 0.0212(8) 0.0026(6) 0.0029(6) 0.0006(6)
    C1 0.0118(7) 0.0140(8) 0.0103(7) -0.0018(6) 0.0015(6) -0.0009(6)
    C1A 0.0120(7) 0.0149(8) 0.0110(7) -0.0017(6) 0.0028(6) -0.0017(6)
    C2 0.0115(7) 0.0123(7) 0.0093(7) 0.0009(6) 0.0030(6) 0.0000(6)
    C2A 0.0117(8) 0.0131(8) 0.0094(7) 0.0021(6) 0.0036(6) 0.0000(6)
    C3 0.0111(7) 0.0140(8) 0.0085(7) -0.0004(6) 0.0023(6) 0.0006(6)
    C3A 0.0112(7) 0.0139(8) 0.0080(7) 0.0014(6) 0.0038(6) 0.0008(6)
_geom_special_details
;
All e.s.d.'s (except the e.s.d. in the dihedral angle between two l.s. planes)
are estimated using the full covariance matrix. The cell e.s.d.'s are taken
into account individually in the estimation of e.s.d.'s in distances, angles
and torsion angles; correlations between e.s.d.'s in cell parameters are only
used when they are defined by crystal symmetry. An approximate (isotropic)
treatment of cell e.s.d.'s is used for estimating e.s.d.'s involving l.s.
planes.
;
loop_
    _geom_bond_atom_site_label_1
    _geom_bond_atom_site_label_2
    _geom_bond_site_symmetry_2
    _geom_bond_distance
    _geom_bond_publ_flag
    Cu1 O2 . 1.9407(14) ?
    Cu1 O2A . 1.9656(14) ?
    Cu1 N1A . 1.9774(16) ?
    Cu1 N1 . 2.0029(16) ?
    Cu1 O1W . 2.2181(15) ?
    K1 O2W . 2.7395(17) ?
    K1 O2 . 2.7803(16) ?
    K1 O1A 3_565 2.8128(14) ?
    K1 O3W 2_645 2.8578(16) ?
    K1 O2A 3_665 2.9244(15) ?
    K1 N2 4_465 2.941(2) ?
    K1 O1A . 2.9795(16) ?
    K1 O1 3_665 3.0011(16) ?
    K2 O3W . 2.7255(17) ?
    K2 O2W 2_655 2.8513(17) ?
    K2 O2A . 2.8911(18) ?
    K2 O1 . 2.8951(16) ?
    K2 O3 2_655 2.9795(16) ?
    K2 N2A 4_676 2.981(2) ?
    K2 O1W . 2.9904(17) ?
    K2 N2A 2_645 3.1018(19) ?
    K2 N2 2_755 3.2763(19) ?
    K2 N1 . 3.444(2) ?
    O1 N1 . 1.2911(19) ?
    O1 K1 3_665 3.0011(16) ?
    O1A N1A . 1.2692(19) ?
    O1A K1 3_565 2.8128(14) ?
    O2 C3 . 1.287(2) ?
    O2A C3A . 1.287(2) ?
    O2A K1 3_665 2.9244(15) ?
    O3 C3 . 1.231(2) ?
    O3 K2 2_645 2.9795(16) ?
    O3A C3A . 1.242(2) ?
    O1W H11W . 0.8863 ?
    O1W H21W . 0.8027 ?
    O2W K2 2_645 2.8513(17) ?
    O2W H12W . 0.8088 ?
    O2W H22W . 0.9250 ?
    O3W K1 2_655 2.8578(16) ?
    O3W H13W . 0.8215 ?
    O3W H23W . 0.8882 ?
    N1 C2 . 1.313(2) ?
    N1 K1 3_665 3.4294(18) ?
    N1A C2A . 1.330(2) ?
    N2 C1 . 1.146(2) ?
    N2 K1 4_666 2.941(2) ?
    N2 K2 2_745 3.2763(19) ?
    N2A C1A . 1.151(2) ?
    N2A K2 4_475 2.981(2) ?
    N2A K2 2_655 3.1018(18) ?
    C1 C2 . 1.433(2) ?
    C1A C2A . 1.428(2) ?
    C2 C3 . 1.498(2) ?
    C2A C3A . 1.483(2) ?
loop_
    _geom_angle_atom_site_label_1
    _geom_angle_atom_site_label_2
    _geom_angle_atom_site_label_3
    _geom_angle_site_symmetry_1
    _geom_angle_site_symmetry_3
    _geom_angle
    _geom_angle_publ_flag
    O2 Cu1 O2A . . 169.44(5) ?
    O2 Cu1 N1A . . 95.20(6) ?
    O2A Cu1 N1A . . 83.78(6) ?
    O2 Cu1 N1 . . 82.89(6) ?
    O2A Cu1 N1 . . 97.08(6) ?
    N1A Cu1 N1 . . 174.16(6) ?
    O2 Cu1 O1W . . 101.37(6) ?
    O2A Cu1 O1W . . 89.19(6) ?
    N1A Cu1 O1W . . 97.03(6) ?
    N1 Cu1 O1W . . 88.76(6) ?
    O2 Cu1 K2 . . 137.80(4) ?
    O2A Cu1 K2 . . 49.71(4) ?
    N1A Cu1 K2 . . 118.52(5) ?
    N1 Cu1 K2 . . 65.73(5) ?
    O1W Cu1 K2 . . 53.03(4) ?
    O2 Cu1 K1 . 3_665 122.19(4) ?
    O2A Cu1 K1 . 3_665 49.64(4) ?
    N1A Cu1 K1 . 3_665 112.66(5) ?
    N1 Cu1 K1 . 3_665 64.30(5) ?
    O1W Cu1 K1 . 3_665 122.53(4) ?
    K2 Cu1 K1 . 3_665 69.53(3) ?
    O2W K1 O2 . . 69.00(5) ?
    O2W K1 O1A . 3_565 65.22(5) ?
    O2 K1 O1A . 3_565 131.17(4) ?
    O2W K1 O3W . 2_645 85.02(5) ?
    O2 K1 O3W . 2_645 95.09(5) ?
    O1A K1 O3W 3_565 2_645 96.98(5) ?
    O2W K1 O2A . 3_665 129.37(5) ?
    O2 K1 O2A . 3_665 68.90(4) ?
    O1A K1 O2A 3_565 3_665 158.93(4) ?
    O3W K1 O2A 2_645 3_665 72.05(4) ?
    O2W K1 N2 . 4_465 129.21(5) ?
    O2 K1 N2 . 4_465 154.70(5) ?
    O1A K1 N2 3_565 4_465 73.17(5) ?
    O3W K1 N2 2_645 4_465 72.16(5) ?
    O2A K1 N2 3_665 4_465 86.19(5) ?
    O2W K1 O1A . . 81.80(5) ?
    O2 K1 O1A . . 64.30(5) ?
    O1A K1 O1A 3_565 . 92.85(4) ?
    O3W K1 O1A 2_645 . 158.48(4) ?
    O2A K1 O1A 3_665 . 103.74(4) ?
    N2 K1 O1A 4_465 . 129.20(5) ?
    O2W K1 O1 . 3_665 149.39(4) ?
    O2 K1 O1 . 3_665 99.18(5) ?
    O1A K1 O1 3_565 3_665 111.53(5) ?
    O3W K1 O1 2_645 3_665 124.96(4) ?
    O2A K1 O1 3_665 3_665 64.61(4) ?
    N2 K1 O1 4_465 3_665 72.71(5) ?
    O1A K1 O1 . 3_665 67.77(4) ?
    O2W K1 Cu1 . 3_665 124.58(4) ?
    O2 K1 Cu1 . 3_665 55.64(4) ?
    O1A K1 Cu1 3_565 3_665 159.87(3) ?
    O3W K1 Cu1 2_645 3_665 101.26(4) ?
    O2A K1 Cu1 3_665 3_665 30.81(3) ?
    N2 K1 Cu1 4_465 3_665 104.42(4) ?
    O1A K1 Cu1 . 3_665 72.96(4) ?
    O1 K1 Cu1 3_665 3_665 50.26(3) ?
    N1 K1 Cu1 3_665 3_665 31.75(3) ?
    O2W K1 K1 . 3_565 66.33(4) ?
    O2 K1 K1 . 3_565 98.05(4) ?
    O1A K1 K1 3_565 3_565 48.16(3) ?
    O3W K1 K1 2_645 3_565 141.22(3) ?
    O2A K1 K1 3_665 3_565 146.54(3) ?
    N2 K1 K1 4_465 3_565 105.52(5) ?
    O1A K1 K1 . 3_565 44.69(3) ?
    O1 K1 K1 3_665 3_565 88.64(4) ?
    N1 K1 K1 3_665 3_565 92.55(3) ?
    Cu1 K1 K1 3_665 3_565 116.27(3) ?
    O2W K1 K2 . 2_645 43.83(4) ?
    O2 K1 K2 . 2_645 76.44(4) ?
    O1A K1 K2 3_565 2_645 82.18(4) ?
    O3W K1 K2 2_645 2_645 41.44(3) ?
    O2A K1 K2 3_665 2_645 99.36(4) ?
    N2 K1 K2 4_465 2_645 104.45(5) ?
    O1A K1 K2 . 2_645 122.09(4) ?
    O1 K1 K2 3_665 2_645 163.67(3) ?
    N1 K1 K2 3_665 2_645 148.83(3) ?
    Cu1 K1 K2 3_665 2_645 117.31(3) ?
    K1 K1 K2 3_565 2_645 107.48(3) ?
    O3W K2 O2W . 2_655 85.40(5) ?
    O3W K2 O2A . . 140.56(4) ?
    O2W K2 O2A 2_655 . 75.60(5) ?
    O3W K2 O1 . . 146.95(4) ?
    O2W K2 O1 2_655 . 126.14(4) ?
    O2A K2 O1 . . 66.37(5) ?
    O3W K2 O3 . 2_655 68.49(5) ?
    O2W K2 O3 2_655 2_655 72.48(4) ?
    O2A K2 O3 . 2_655 72.90(5) ?
    O1 K2 O3 . 2_655 125.73(4) ?
    O3W K2 N2A . 4_676 62.76(5) ?
    O2W K2 N2A 2_655 4_676 87.22(5) ?
    O2A K2 N2A . 4_676 147.35(5) ?
    O1 K2 N2A . 4_676 104.84(5) ?
    O3 K2 N2A 2_655 4_676 128.30(5) ?
    O3W K2 O1W . . 101.07(5) ?
    O2W K2 O1W 2_655 . 116.68(5) ?
    O2A K2 O1W . . 60.02(4) ?
    O1 K2 O1W . . 75.13(5) ?
    O3 K2 O1W 2_655 . 53.59(4) ?
    N2A K2 O1W 4_676 . 151.06(4) ?
    O3W K2 N2A . 2_645 79.38(5) ?
    O2W K2 N2A 2_655 2_645 164.43(4) ?
    O2A K2 N2A . 2_645 114.63(5) ?
    O1 K2 N2A . 2_645 69.43(5) ?
    O3 K2 N2A 2_655 2_645 98.59(5) ?
    N2A K2 N2A 4_676 2_645 88.71(6) ?
    O1W K2 N2A . 2_645 63.82(5) ?
    O3W K2 N2 . 2_755 123.65(5) ?
    O2W K2 N2 2_655 2_755 68.12(5) ?
    O2A K2 N2 . 2_755 80.79(5) ?
    O1 K2 N2 . 2_755 69.31(5) ?
    O3 K2 N2 2_655 2_755 136.83(4) ?
    N2A K2 N2 4_676 2_755 66.99(5) ?
    O1W K2 N2 . 2_755 135.12(4) ?
    N2A K2 N2 2_645 2_755 123.61(5) ?
    O3W K2 Cu1 . . 136.80(4) ?
    O2W K2 Cu1 2_655 . 105.92(4) ?
    O2A K2 Cu1 . . 31.24(3) ?
    O1 K2 Cu1 . . 51.18(3) ?
    O3 K2 Cu1 2_655 . 75.44(4) ?
    N2A K2 Cu1 4_676 . 156.01(4) ?
    O1W K2 Cu1 . . 36.34(3) ?
    N2A K2 Cu1 2_645 . 83.40(5) ?
    N2 K2 Cu1 2_755 . 98.86(4) ?
    N1 K2 Cu1 . . 32.02(3) ?
    O3W K2 K1 . 2_655 43.95(4) ?
    O2W K2 K1 2_655 2_655 41.71(3) ?
    O2A K2 K1 . 2_655 107.77(4) ?
    O1 K2 K1 . 2_655 167.26(3) ?
    O3 K2 K1 2_655 2_655 59.37(4) ?
    N2A K2 K1 4_676 2_655 73.70(5) ?
    O1W K2 K1 . 2_655 112.48(4) ?
    N2A K2 K1 2_645 2_655 122.80(4) ?
    N2 K2 K1 2_755 2_655 98.98(4) ?
    N1 K2 K1 . 2_655 161.23(3) ?
    Cu1 K2 K1 . 2_655 129.25(3) ?
    O3W K2 H21W . . 91.8 ?
    O2W K2 H21W 2_655 . 104.1 ?
    O2A K2 H21W . . 61.0 ?
    O1 K2 H21W . . 89.6 ?
    O3 K2 H21W 2_655 . 38.2 ?
    N2A K2 H21W 4_676 . 151.5 ?
    O1W K2 H21W . . 15.4 ?
    N2A K2 H21W 2_645 . 73.4 ?
    N2 K2 H21W 2_755 . 141.4 ?
    N1 K2 H21W . . 68.4 ?
    Cu1 K2 H21W . . 45.2 ?
    K1 K2 H21W 2_655 . 97.3 ?
    N1 O1 K2 . . 104.00(9) ?
    N1 O1 K1 . 3_665 98.06(9) ?
    K2 O1 K1 . 3_665 93.42(5) ?
    N1A O1A K1 . 3_565 141.06(10) ?
    N1A O1A K1 . . 122.63(10) ?
    K1 O1A K1 3_565 . 87.15(4) ?
    C3 O2 Cu1 . . 114.14(11) ?
    C3 O2 K1 . . 118.81(10) ?
    Cu1 O2 K1 . . 126.95(6) ?
    C3A O2A Cu1 . . 112.93(11) ?
    C3A O2A K2 . . 122.22(10) ?
    Cu1 O2A K2 . . 99.04(6) ?
    C3A O2A K1 . 3_665 123.20(10) ?
    Cu1 O2A K1 . 3_665 99.55(5) ?
    K2 O2A K1 . 3_665 95.14(5) ?
    C3 O3 K2 . 2_645 136.08(11) ?
    Cu1 O1W K2 . . 90.63(5) ?
    Cu1 O1W H11W . . 113.2 ?
    K2 O1W H11W . . 133.5 ?
    Cu1 O1W H21W . . 117.2 ?
    K2 O1W H21W . . 83.8 ?
    H11W O1W H21W . . 115.1 ?
    K1 O2W K2 . 2_645 94.45(5) ?
    K1 O2W H12W . . 119.7 ?
    K2 O2W H12W 2_645 . 122.3 ?
    K1 O2W H22W . . 122.0 ?
    K2 O2W H22W 2_645 . 100.4 ?
    H12W O2W H22W . . 98.2 ?
    K2 O3W K1 . 2_655 94.61(5) ?
    K2 O3W H13W . . 117.5 ?
    K1 O3W H13W 2_655 . 104.7 ?
    K2 O3W H23W . . 121.2 ?
    K1 O3W H23W 2_655 . 112.0 ?
    H13W O3W H23W . . 105.3 ?
    O1 N1 C2 . . 121.88(14) ?
    O1 N1 Cu1 . . 127.20(11) ?
    C2 N1 Cu1 . . 110.65(11) ?
    O1 N1 K1 . 3_665 60.05(8) ?
    C2 N1 K1 . 3_665 139.68(11) ?
    Cu1 N1 K1 . 3_665 83.94(5) ?
    O1 N1 K2 . . 54.66(8) ?
    C2 N1 K2 . . 140.04(11) ?
    Cu1 N1 K2 . . 82.25(5) ?
    K1 N1 K2 3_665 . 77.30(4) ?
    O1A N1A C2A . . 121.87(15) ?
    O1A N1A Cu1 . . 127.23(12) ?
    C2A N1A Cu1 . . 110.87(11) ?
    C1 N2 K1 . 4_666 133.74(14) ?
    C1 N2 K2 . 2_745 122.50(13) ?
    K1 N2 K2 4_666 2_745 87.14(5) ?
    C1A N2A K2 . 4_475 129.07(13) ?
    C1A N2A K2 . 2_655 138.19(13) ?
    K2 N2A K2 4_475 2_655 91.29(6) ?
    N2 C1 C2 . . 178.38(19) ?
    N2A C1A C2A . . 179.9(3) ?
    N1 C2 C1 . . 121.99(15) ?
    N1 C2 C3 . . 115.90(15) ?
    C1 C2 C3 . . 122.10(15) ?
    N1A C2A C1A . . 121.76(15) ?
    N1A C2A C3A . . 116.05(15) ?
    C1A C2A C3A . . 122.17(15) ?
    O3 C3 O2 . . 124.94(15) ?
    O3 C3 C2 . . 120.30(15) ?
    O2 C3 C2 . . 114.75(15) ?
    O3A C3A O2A . . 124.08(15) ?
    O3A C3A C2A . . 119.89(15) ?
    O2A C3A C2A . . 116.03(15) ?
loop_
    _geom_torsion_atom_site_label_1
    _geom_torsion_atom_site_label_2
    _geom_torsion_atom_site_label_3
    _geom_torsion_atom_site_label_4
    _geom_torsion_site_symmetry_1
    _geom_torsion_site_symmetry_2
    _geom_torsion_site_symmetry_3
    _geom_torsion_site_symmetry_4
    _geom_torsion
    _geom_torsion_publ_flag
    O2 Cu1 O2A C3A . . . . 90.4(3) ?
    N1A Cu1 O2A C3A . . . . 5.42(11) ?
    N1 Cu1 O2A C3A . . . . 179.61(11) ?
    O1W Cu1 O2A C3A . . . . -91.74(11) ?
    O2 Cu1 N1 O1 . . . . 175.68(13) ?
    O2A Cu1 N1 O1 . . . . 6.32(14) ?
    O1W Cu1 N1 O1 . . . . -82.70(13) ?
    O2 Cu1 N1 C2 . . . . -10.22(11) ?
    O2A Cu1 N1 C2 . . . . -179.58(11) ?
    O1W Cu1 N1 C2 . . . . 91.39(12) ?
    O2 Cu1 N1A O1A . . . . 7.99(14) ?
    O2A Cu1 N1A O1A . . . . 177.43(14) ?
    O1W Cu1 N1A O1A . . . . -94.17(14) ?
    O2 Cu1 N1A C2A . . . . -173.99(11) ?
    O2A Cu1 N1A C2A . . . . -4.55(11) ?
    O1W Cu1 N1A C2A . . . . 83.86(12) ?
    O1 N1 C2 C1 . . . . 0.3(2) ?
    Cu1 N1 C2 C1 . . . . -174.16(12) ?
    O1 N1 C2 C3 . . . . -178.21(13) ?
    Cu1 N1 C2 C3 . . . . 7.32(17) ?
    O1A N1A C2A C1A . . . . -0.2(2) ?
    Cu1 N1A C2A C1A . . . . -178.39(12) ?
    O1A N1A C2A C3A . . . . -178.72(14) ?
    Cu1 O2 C3 O3 . . . . 170.18(14) ?
    Cu1 O2 C3 C2 . . . . -10.95(18) ?
    N1 C2 C3 O3 . . . . -178.94(15) ?
    C1 C2 C3 O3 . . . . 2.5(2) ?
    N1 C2 C3 O2 . . . . 2.1(2) ?
    C1 C2 C3 O2 . . . . -176.39(15) ?
    Cu1 O2A C3A O3A . . . . 174.67(13) ?
    Cu1 O2A C3A C2A . . . . -5.14(17) ?
    N1A C2A C3A O3A . . . . -178.48(14) ?
    C1A C2A C3A O3A . . . . 3.0(2) ?
    N1A C2A C3A O2A . . . . 1.3(2) ?
    C1A C2A C3A O2A . . . . -177.14(14) ?
loop_
    _geom_hbond_atom_site_label_D
    _geom_hbond_atom_site_label_H
    _geom_hbond_atom_site_label_A
    _geom_hbond_site_symmetry_A
    _geom_hbond_distance_DH
    _geom_hbond_distance_HA
    _geom_hbond_distance_DA
    _geom_hbond_angle_DHA
    O1W H11W O3A 2_645 0.89 1.85 2.7257(19) 171.4
    O1W H21W O3 2_655 0.80 1.96 2.6910(19) 150.8
    O2W H12W O1 1_455 0.81 2.19 2.993(2) 172.6
    O2W H22W O3A 2_645 0.92 2.02 2.926(2) 164.3
