# Supplementary material for: Poly[μ-aqua-diaquabis­[μ-2-cyano-2-(oxidoimino)­acetato]­copper(II)dipotassium]
Source: Acta Crystallogr Sect E Struct Rep Online. 2012 Sep 26;68(Pt 10):m1303–4. doi: 10.1107/S1600536812036641 (PMC3470173; doi:10.1107/S1600536812036641)
Supplement: Supplementary file 2 [file e-68-m1303-Isup2.hkl]

# 
# h,k,l, Fc-squared, Fo-squared, sigma(Fo-squared) and status flag 
# 
data_I
_shelx_title ' cal2 in P(2)1/c' 
_shelx_refln_list_code          4 
_shelx_F_calc_maximum      308.59 
_exptl_crystal_F_000       836.00 
_reflns_d_resolution_high  0.7484 
 
loop_ 
 _symmetry_equiv_pos_as_xyz 
 'x, y, z' 
 '-x, y+1/2, -z+1/2' 
 '-x, -y, -z' 
 'x, -y-1/2, z-1/2' 
 
_cell_length_a     8.7670 
_cell_length_b    12.4260 
_cell_length_c    13.1590 
_cell_angle_alpha  90.000 
_cell_angle_beta  108.260 
_cell_angle_gamma  90.000 
 
_shelx_F_squared_multiplier     1.000 
 
loop_ 
 _refln_index_h 
 _refln_index_k 
 _refln_index_l 
 _refln_F_squared_calc 
 _refln_F_squared_meas 
 _refln_F_squared_sigma 
 _refln_observed_status 
   2   0   0     7742.65     6465.92    189.89 o 
   3   0   0    38784.32    33848.66    164.75 o 
   4   0   0     9281.31     9450.48    166.31 o 
   5   0   0    10427.59     9741.06    262.58 o 
   6   0   0      366.47      342.03      6.60 o 
   7   0   0       58.77       64.75      9.26 o 
   8   0   0     1872.90     1946.09     30.90 o 
   9   0   0     1657.30     1746.92     33.79 o 
  10   0   0       76.28       88.46     15.29 o 
  11   0   0       95.96       96.67     16.40 o 
   2   1   0     1033.71      864.35     35.73 o 
   3   1   0    33741.72    29941.20    354.92 o 
   4   1   0      284.68      262.65     10.41 o 
   5   1   0       50.49       62.46      6.19 o 
   6   1   0     3942.82     3844.48     69.75 o 
   7   1   0      739.18      732.76     23.28 o 
   8   1   0      523.45      554.58     14.22 o 
   9   1   0       97.89      113.60      9.34 o 
  10   1   0       53.68       67.66     12.33 o 
  11   1   0       31.29       38.23     13.69 o 
   1   2   0     1849.14     1679.35     62.40 o 
   2   2   0     7381.33     7024.50    266.89 o 
   3   2   0    12536.89    12137.33    261.57 o 
   4   2   0     6065.06     5753.52     62.84 o 
   5   2   0     3898.08     3818.09     29.99 o 
   6   2   0     2183.46     2193.67     21.20 o 
   7   2   0       42.11       51.36      4.21 o 
   8   2   0       48.58       50.69      5.99 o 
   9   2   0       28.38       25.60      6.54 o 
  10   2   0       97.63      103.41     14.74 o 
   1   3   0     1365.29     1258.88     44.97 o 
   2   3   0     2149.77     1953.53     38.44 o 
   3   3   0    10907.99    10725.07    313.94 o 
   4   3   0       37.59       54.89      8.50 o 
   5   3   0       34.39       38.68      4.23 o 
   6   3   0     3151.36     3111.43     34.95 o 
   7   3   0      616.38      696.03     74.15 o 
   8   3   0      853.18      916.00     36.70 o 
   9   3   0     1294.06     1412.83     31.82 o 
  10   3   0       72.90       82.22     14.87 o 
   0   4   0    14173.01    14464.08    177.56 o 
   1   4   0    39467.27    36934.20    966.69 o 
   2   4   0    13125.99    13241.88    327.50 o 
   3   4   0      625.52      716.66      6.02 o 
   4   4   0    26543.59    26035.12    796.03 o 
   5   4   0      167.98      162.58     11.08 o 
   6   4   0       40.52       44.84     11.49 o 
   7   4   0       66.61       65.72      9.80 o 
   8   4   0      650.77      619.18     27.10 o 
   9   4   0      268.85      260.07     18.67 o 
  10   4   0      596.10      626.00     25.52 o 
   1   5   0     4039.29     4079.64    146.35 o 
   2   5   0    10050.01     9203.06    261.81 o 
   3   5   0       94.57      111.58      4.52 o 
   4   5   0     5326.41     5197.11    131.32 o 
   5   5   0     6605.94     6740.92    186.52 o 
   6   5   0     1051.30     1041.51     61.39 o 
   7   5   0     8525.37     8201.22     61.27 o 
   8   5   0      888.26      860.44     22.21 o 
   9   5   0      406.12      362.24     20.19 o 
  10   5   0      860.72      886.15     29.35 o 
   0   6   0     1167.50     1196.37     12.41 o 
   1   6   0     2188.36     2294.07     65.21 o 
   2   6   0     2324.00     2203.53     71.39 o 
   3   6   0       96.90      119.04      4.23 o 
   4   6   0       79.88       75.83      4.31 o 
   5   6   0     3154.62     3063.18     83.63 o 
   6   6   0     1924.11     1915.57     50.35 o 
   7   6   0     1074.74     1042.47     25.67 o 
   8   6   0      340.83      341.22     15.31 o 
   9   6   0        0.93        8.83      5.55 o 
   1   7   0      165.66      171.72      5.59 o 
   2   7   0     8421.91     8111.41    191.84 o 
   3   7   0      566.35      584.17     16.38 o 
   4   7   0     2800.21     2709.03     77.94 o 
   5   7   0     4943.54     4956.95    102.07 o 
   6   7   0      689.48      626.35     11.69 o 
   7   7   0     5866.16     6079.59    113.53 o 
   8   7   0     5250.09     5084.25     87.33 o 
   9   7   0      801.39      779.68     22.35 o 
   0   8   0     4323.63     4253.02     54.26 o 
   1   8   0      691.07      750.03     75.72 o 
   2   8   0      166.12      167.04      6.59 o 
   3   8   0     1966.80     1997.43     77.57 o 
   4   8   0     1677.98     1625.89     49.90 o 
   5   8   0      174.22      157.45      7.40 o 
   6   8   0      199.61      173.44     12.90 o 
   7   8   0        0.23        4.10      4.95 o 
   8   8   0        9.01        7.71      6.28 o 
   9   8   0      650.97      603.02     14.90 o 
   1   9   0     1203.94     1179.41     39.62 o 
   2   9   0      215.22      240.77     11.30 o 
   3   9   0     1498.27     1493.00     37.08 o 
   4   9   0     1074.65     1124.47     41.61 o 
   5   9   0     2236.52     2327.68     73.10 o 
   6   9   0     4155.46     4186.30    140.97 o 
   7   9   0     1641.26     1612.49     56.90 o 
   8   9   0     1323.68     1333.10     38.59 o 
   9   9   0      912.51      844.89     20.93 o 
   0  10   0       20.73       46.71      9.37 o 
   1  10   0      999.84     1049.46     20.65 o 
   2  10   0      215.33      223.27      9.41 o 
   3  10   0      264.68      248.23     11.70 o 
   4  10   0       48.76       56.25      5.84 o 
   5  10   0       15.74       14.02      3.70 o 
   6  10   0       38.60       38.92      5.77 o 
   7  10   0       65.57       62.77      7.35 o 
   8  10   0       40.23       32.02      5.65 o 
   1  11   0      963.51      972.48     17.51 o 
   2  11   0      714.51      709.21     12.21 o 
   3  11   0     2382.88     2431.90     50.60 o 
   4  11   0      893.97      946.84     21.27 o 
   5  11   0      883.44      862.56     54.59 o 
   6  11   0     6739.12     7033.99    277.15 o 
   7  11   0      192.93      204.23      9.96 o 
   8  11   0      408.53      363.32     15.56 o 
   0  12   0     1187.25     1146.66     26.82 o 
   1  12   0       30.39       38.38      7.42 o 
   2  12   0     1465.28     1442.45     24.59 o 
   3  12   0     3138.04     3160.34     55.84 o 
   4  12   0       44.80       34.25      5.95 o 
   5  12   0      716.75      700.34     26.46 o 
   6  12   0      288.24      279.89     13.52 o 
   7  12   0       15.59       19.29      6.16 o 
   1  13   0      134.95      133.63     10.30 o 
   2  13   0      429.68      378.99     14.45 o 
   3  13   0     1823.52     1822.82     25.72 o 
   4  13   0      236.39      220.04     11.85 o 
   5  13   0      236.00      222.06     12.60 o 
   6  13   0      838.35      922.25     23.30 o 
   0  14   0     9264.03     9723.69     76.65 o 
   1  14   0      284.98      250.23     13.32 o 
   2  14   0      991.10      978.78     24.98 o 
   3  14   0     3717.89     3909.11     75.37 o 
   4  14   0        3.67        6.78      7.56 o 
   5  14   0     1025.01     1063.01     23.19 o 
   1  15   0        4.10        4.91      6.16 o 
   2  15   0     1117.30     1164.40     22.95 o 
   3  15   0       98.25       96.74     12.23 o 
   4  15   0      157.96      138.25     17.56 o 
 -11   1   1        1.21        5.34      6.30 o 
 -10   1   1     1446.53     1524.67     23.18 o 
  -9   1   1      672.75      668.48     15.55 o 
  -8   1   1     1035.78     1049.80     27.28 o 
  -7   1   1     7286.28     7383.03     52.15 o 
  -6   1   1     7183.29     7003.80     42.87 o 
  -5   1   1     5120.96     4586.64     49.98 o 
  -4   1   1     3656.34     3109.54     56.47 o 
  -3   1   1     3070.90     2565.38     49.99 o 
  -2   1   1     3315.55     2988.05     96.86 o 
   1   1   1       28.10       38.12      2.62 o 
   2   1   1     5342.34     5028.89    241.73 o 
   3   1   1      603.21      558.73     12.95 o 
   4   1   1      216.96      178.74      4.95 o 
   5   1   1      152.97      148.36      4.63 o 
   6   1   1     9180.36     8864.43    203.74 o 
   7   1   1      211.57      221.85      9.49 o 
   8   1   1     1302.85     1404.44     19.97 o 
   9   1   1     4765.24     5147.18     37.41 o 
  10   1   1       30.38       28.11      7.68 o 
 -10   2   1     1613.07     1780.61     24.77 o 
  -9   2   1       12.42       12.26      4.83 o 
  -8   2   1      570.08      574.57     10.58 o 
  -7   2   1      143.32      146.99      6.23 o 
  -6   2   1      100.26       88.59      4.22 o 
  -5   2   1      868.13      940.87     12.32 o 
  -4   2   1        4.86        9.58      1.98 o 
  -3   2   1      619.94      665.94     24.07 o 
  -2   2   1     1144.60     1081.82     44.75 o 
  -1   2   1      208.81      197.96     11.70 o 
   0   2   1     1195.56     1328.55     49.73 o 
   1   2   1      220.78      268.09      7.30 o 
   2   2   1      295.49      320.73     11.17 o 
   3   2   1     9098.84     8824.86     35.90 o 
   4   2   1      643.53      595.79     14.99 o 
   5   2   1     5039.92     4776.96    108.28 o 
   6   2   1     2436.45     2443.01     84.57 o 
   7   2   1      215.43      191.92      7.12 o 
   8   2   1     1593.65     1770.66     42.96 o 
   9   2   1     1462.96     1515.88     22.24 o 
  10   2   1       44.38       60.61     14.01 o 
 -10   3   1      185.15      163.22     15.88 o 
  -9   3   1     2301.93     2437.01     39.27 o 
  -8   3   1     1096.46     1087.37     13.69 o 
  -7   3   1      181.62      160.61      8.00 o 
  -6   3   1     2897.60     2766.14     51.88 o 
  -5   3   1     2513.92     2466.93     65.42 o 
  -4   3   1     8946.98     8867.19    295.09 o 
  -3   3   1    18304.93    17553.38    790.68 o 
  -2   3   1      124.41      114.84      3.91 o 
  -1   3   1     3937.13     3813.90    152.97 o 
   0   3   1     1473.77     1504.92      7.87 o 
   1   3   1       50.40       76.95      8.86 o 
   2   3   1      706.22      801.64     18.45 o 
   3   3   1       22.95       24.31      2.04 o 
   4   3   1      374.68      362.75      4.18 o 
   5   3   1     1735.63     1547.48     33.11 o 
   6   3   1      689.01      644.73     24.28 o 
   7   3   1     2079.94     2139.48     57.94 o 
   8   3   1      754.93      825.42     15.65 o 
   9   3   1      294.61      293.58     19.91 o 
  10   3   1     2379.62     2605.57     44.71 o 
 -10   4   1        5.03        8.17      7.55 o 
  -9   4   1       54.11       42.49     10.32 o 
  -8   4   1      302.94      310.97     11.77 o 
  -7   4   1      621.20      590.76     19.47 o 
  -6   4   1        7.72       10.43      3.44 o 
  -5   4   1      123.15      132.09      4.38 o 
  -4   4   1       27.88       40.68      4.25 o 
  -3   4   1      461.74      582.23     17.37 o 
  -2   4   1     1714.23     1615.30     74.50 o 
  -1   4   1     3571.24     3611.19    173.83 o 
   0   4   1     2968.50     2755.36     32.86 o 
   1   4   1     2528.85     2668.97     41.18 o 
   2   4   1    12713.49    13306.03    278.97 o 
   3   4   1    12522.57    12972.45    288.10 o 
   4   4   1     4451.84     4545.02    147.66 o 
   5   4   1     3863.67     3837.00     48.63 o 
   6   4   1      715.90      687.39     15.25 o 
   7   4   1     1272.86     1190.47     21.48 o 
   8   4   1      970.13      910.54     17.49 o 
   9   4   1        5.10       15.75     10.43 o 
  10   4   1      174.74      152.93     16.69 o 
 -10   5   1      204.99      220.69     17.30 o 
  -9   5   1      688.50      698.21     24.47 o 
  -8   5   1     1627.52     1671.98     31.63 o 
  -7   5   1     2277.00     2182.48     33.60 o 
  -6   5   1     3591.22     3722.82    116.10 o 
  -5   5   1     3117.57     3155.62     82.59 o 
  -4   5   1     3257.77     3089.45     86.02 o 
  -3   5   1     2437.25     2424.88     74.88 o 
  -2   5   1    15181.16    14915.33    616.29 o 
  -1   5   1        5.46       11.72      3.19 o 
   0   5   1      416.83      479.30     12.41 o 
   1   5   1     2539.85     2309.76     26.19 o 
   2   5   1     5230.43     5379.28     72.36 o 
   3   5   1     1493.84     1426.32     20.67 o 
   4   5   1        4.12       16.08      5.12 o 
   5   5   1     1653.03     1633.63     47.62 o 
   6   5   1     3146.66     2967.66     36.54 o 
   7   5   1     2371.51     2272.44     54.63 o 
   8   5   1      240.22      215.21     11.80 o 
   9   5   1      105.16       84.04     14.45 o 
 -10   6   1      280.07      248.95     19.08 o 
  -9   6   1     2471.09     2543.04     42.58 o 
  -8   6   1      731.66      728.25     18.23 o 
  -7   6   1      662.52      705.68     31.20 o 
  -6   6   1      724.59      771.58     21.45 o 
  -5   6   1      142.63      143.07      5.14 o 
  -4   6   1     2084.39     2146.18     58.03 o 
  -3   6   1     2136.35     2246.49     88.06 o 
  -2   6   1     4187.93     4411.79    204.60 o 
  -1   6   1    10445.88    10493.47    568.91 o 
   0   6   1      689.17      764.34      6.67 o 
   1   6   1    13916.32    14229.03    121.44 o 
   2   6   1     8317.53     8214.06    149.76 o 
   3   6   1       64.68       99.94      9.60 o 
   4   6   1     9711.98     9670.15    255.99 o 
   5   6   1       93.98       88.21      8.25 o 
   6   6   1      497.40      466.75     22.75 o 
   7   6   1     5236.64     5166.48    183.46 o 
   8   6   1       61.89       59.22      9.20 o 
   9   6   1     2502.44     2563.44     29.88 o 
  -9   7   1       91.66      104.05     10.66 o 
  -8   7   1       96.83      105.63      9.69 o 
  -7   7   1      742.57      749.98     27.20 o 
  -6   7   1        6.36       10.06      3.67 o 
  -5   7   1      633.22      636.51     22.84 o 
  -4   7   1      520.78      512.26     22.80 o 
  -3   7   1       78.00       78.05      4.21 o 
  -2   7   1      822.14      752.50     31.47 o 
  -1   7   1        8.61       15.42      6.81 o 
   0   7   1       75.16       68.80      2.88 o 
   1   7   1     1066.01     1022.15      8.02 o 
   2   7   1       71.05       73.00      3.24 o 
   3   7   1        0.18        5.77      2.18 o 
   4   7   1       54.29       80.58      4.75 o 
   5   7   1       61.23       62.59      5.96 o 
   6   7   1        4.08        7.60      3.20 o 
   7   7   1       87.67       91.75      6.54 o 
   8   7   1      671.14      655.90     13.71 o 
   9   7   1      849.80      910.96     25.76 o 
  -9   8   1      596.31      577.67     24.66 o 
  -8   8   1      499.30      466.50     16.15 o 
  -7   8   1      833.60      841.37     35.56 o 
  -6   8   1       20.91       21.93      6.48 o 
  -5   8   1        0.15        7.73      3.02 o 
  -4   8   1      830.17      808.79     27.86 o 
  -3   8   1      507.82      529.25     26.95 o 
  -2   8   1      969.41      975.04     28.92 o 
  -1   8   1     5087.30     5143.51     80.97 o 
   0   8   1      239.56      248.47      8.81 o 
   1   8   1     9358.62     9412.07     46.47 o 
   2   8   1     4819.97     4970.08     52.44 o 
   3   8   1      963.48      967.82     10.81 o 
   4   8   1    11413.96    11781.91    220.37 o 
   5   8   1     2182.92     2385.06     58.24 o 
   6   8   1     3493.84     3554.19     86.86 o 
   7   8   1     2975.68     2969.19     67.51 o 
   8   8   1        6.21        7.89      4.95 o 
   9   8   1     1280.50     1207.55     30.96 o 
  -9   9   1       10.95       11.28      9.37 o 
  -8   9   1        3.18        7.35      4.78 o 
  -7   9   1       13.46       20.04      5.36 o 
  -6   9   1      178.37      181.20      7.52 o 
  -5   9   1       30.60       27.56      6.43 o 
  -4   9   1       34.55       46.93      4.73 o 
  -3   9   1      398.05      355.34      7.88 o 
  -2   9   1     2226.20     2308.40     44.55 o 
  -1   9   1        3.75       22.61      5.47 o 
   0   9   1       86.22       81.33      4.99 o 
   1   9   1      325.55      308.84      8.46 o 
   2   9   1     3527.06     3581.31     28.63 o 
   3   9   1     2934.09     2856.24     31.31 o 
   4   9   1      631.42      547.55     13.32 o 
   5   9   1      248.47      251.15     10.13 o 
   6   9   1     3165.59     3335.55     92.21 o 
   7   9   1     1438.10     1404.62     15.86 o 
   8   9   1      135.82      141.69     14.99 o 
   9   9   1       53.84       48.44     13.53 o 
  -8  10   1      767.09      779.28     33.56 o 
  -7  10   1       81.05       66.60     10.22 o 
  -6  10   1      183.44      184.51     10.72 o 
  -5  10   1       42.71       34.89      5.31 o 
  -4  10   1      147.84      137.86      7.34 o 
  -3  10   1      962.03      992.25     18.71 o 
  -2  10   1     2866.41     2972.02     35.02 o 
  -1  10   1     2975.32     3037.63     34.42 o 
   0  10   1    11306.48    11623.86     96.98 o 
   1  10   1     2684.17     2757.34     67.03 o 
   2  10   1     1189.89     1292.47     30.31 o 
   3  10   1     3608.16     3776.85     77.32 o 
   4  10   1      621.89      641.14     16.97 o 
   5  10   1     4743.40     4747.75    180.75 o 
   6  10   1      727.70      749.76     26.84 o 
   7  10   1      168.51      155.88      8.34 o 
   8  10   1     2398.37     2443.97     46.61 o 
  -8  11   1      173.63      157.81      9.53 o 
  -7  11   1       89.77       87.13     10.39 o 
  -6  11   1     1138.28     1176.01     30.03 o 
  -5  11   1      779.09      772.06     17.05 o 
  -4  11   1     1024.79     1042.15     14.90 o 
  -3  11   1      622.44      639.28     15.10 o 
  -2  11   1       24.87       19.01      4.24 o 
  -1  11   1       45.01       52.59      6.03 o 
   0  11   1        9.96       20.16      7.49 o 
   1  11   1       42.41       38.92      6.65 o 
   2  11   1      199.99      190.56      7.73 o 
   3  11   1      765.02      699.71     12.01 o 
   4  11   1      560.74      502.35     19.44 o 
   5  11   1        1.17        7.42      5.51 o 
   6  11   1      397.28      420.80     53.04 o 
   7  11   1      123.16      105.57      7.41 o 
   8  11   1       18.87       14.03     11.61 o 
  -7  12   1        7.48       10.39      5.10 o 
  -6  12   1      100.59       82.77     23.05 o 
  -5  12   1       29.85       32.28      7.36 o 
  -4  12   1       31.60       24.66      5.45 o 
  -3  12   1       36.75       52.61      7.64 o 
  -2  12   1       39.98       31.75      7.19 o 
  -1  12   1      170.86      172.67      8.31 o 
   0  12   1     2353.73     2348.85     25.29 o 
   1  12   1      496.73      455.89     13.81 o 
   2  12   1     2560.29     2507.47     27.34 o 
   3  12   1     5965.55     6093.93     57.64 o 
   4  12   1       76.56       73.90      8.49 o 
   5  12   1     4207.11     4417.63    176.67 o 
   6  12   1     1241.60     1242.88     49.82 o 
   7  12   1       78.69      102.76     21.12 o 
  -7  13   1      363.31      349.53     21.04 o 
  -6  13   1      315.29      320.58     16.67 o 
  -5  13   1      507.46      516.92     15.37 o 
  -4  13   1      971.55      982.61     15.68 o 
  -3  13   1     2751.88     2833.10     44.91 o 
  -2  13   1      115.06      120.44      8.44 o 
  -1  13   1     2298.83     2340.63     69.87 o 
   0  13   1      842.34      829.22     18.14 o 
   1  13   1       94.15       87.35      8.10 o 
   2  13   1     3992.96     4010.99     35.09 o 
   3  13   1      335.23      369.99     14.26 o 
   4  13   1      227.73      235.08     14.86 o 
   5  13   1      401.13      441.50     36.71 o 
   6  13   1     1620.05     1585.38     36.88 o 
  -6  14   1        4.70        6.60      9.79 o 
  -5  14   1       17.39       17.74      7.70 o 
  -4  14   1      372.58      368.12     14.63 o 
  -3  14   1      376.78      369.03     11.85 o 
  -2  14   1       54.87       34.10      7.26 o 
  -1  14   1      828.30      841.96     19.81 o 
   0  14   1      357.66      347.22     14.65 o 
   1  14   1      668.86      650.37     17.20 o 
   2  14   1      532.67      566.13     17.33 o 
   3  14   1      392.63      392.67     15.54 o 
   4  14   1     1129.44     1161.76     22.56 o 
   5  14   1       12.75        9.68      6.78 o 
  -4  15   1      383.68      338.05     20.54 o 
  -3  15   1      914.24      903.44     28.57 o 
  -2  15   1     1249.82     1305.01     25.64 o 
  -1  15   1      503.49      447.07     16.88 o 
   0  15   1      699.47      688.52     25.48 o 
   1  15   1      419.91      447.63     16.37 o 
   2  15   1       43.86       46.98      9.93 o 
   3  15   1        4.35        7.42      6.73 o 
 -11   0   2      250.53      228.17     18.57 o 
 -10   0   2     4796.36     5004.94     54.25 o 
  -9   0   2      413.41      400.12     18.54 o 
  -8   0   2     5095.17     5138.39     31.61 o 
  -7   0   2     1965.75     1973.21     19.41 o 
  -6   0   2      150.89      160.72      7.31 o 
  -5   0   2     1541.59     1321.42     13.10 o 
  -4   0   2     2892.78     2798.27     61.08 o 
  -3   0   2     1189.92     1048.07      9.32 o 
  -2   0   2      644.34      603.20     20.56 o 
   1   0   2     3831.76     3932.75    124.74 o 
   2   0   2     4038.49     3979.01    155.83 o 
   3   0   2      914.13      723.36     29.96 o 
   4   0   2       24.42       29.15     11.18 o 
   5   0   2     5626.24     5289.13    252.52 o 
   6   0   2     5965.09     5699.78    200.93 o 
   7   0   2      555.52      514.70     17.41 o 
   8   0   2     9356.42     9591.62     67.12 o 
   9   0   2     1003.30      979.07     25.91 o 
  10   0   2       11.79       13.45      9.98 o 
 -11   1   2     1075.99     1182.27     22.88 o 
 -10   1   2     1150.42     1242.20     21.46 o 
  -9   1   2       68.48       49.22      8.58 o 
  -8   1   2       28.71       38.02      4.17 o 
  -7   1   2     3957.07     3938.77     61.63 o 
  -6   1   2     2456.18     2436.12     37.08 o 
  -5   1   2       35.61       46.95      3.11 o 
  -4   1   2       48.06       56.91      2.81 o 
  -3   1   2     9137.25     8641.80    289.03 o 
  -2   1   2     4642.72     4477.23    210.94 o 
  -1   1   2      363.73      367.80      4.65 o 
   0   1   2      516.56      524.90     27.04 o 
   1   1   2     1270.21     1351.84     33.58 o 
   2   1   2     4302.02     4528.16    106.90 o 
   3   1   2      207.69      203.47      3.15 o 
   4   1   2      519.84      560.78     17.65 o 
   5   1   2        5.41       11.45      2.48 o 
   6   1   2      537.11      555.79     20.76 o 
   7   1   2       35.54       43.63      7.24 o 
   8   1   2        2.99       21.04      6.51 o 
   9   1   2       17.13       16.79      6.30 o 
  10   1   2       22.21       29.39      7.47 o 
 -11   2   2     1522.13     1726.32     38.09 o 
 -10   2   2     2039.72     2220.16     38.73 o 
  -9   2   2      365.75      418.32     12.30 o 
  -8   2   2      736.28      766.74     11.59 o 
  -7   2   2     3157.20     3239.93     28.05 o 
  -6   2   2     3676.19     3470.10     44.78 o 
  -5   2   2     1486.59     1268.62     19.40 o 
  -4   2   2      442.72      433.88     15.27 o 
  -3   2   2      531.17      510.06     17.62 o 
  -2   2   2      207.38      233.55      5.34 o 
  -1   2   2     1093.50     1078.63     16.38 o 
   0   2   2      658.52      691.10     13.93 o 
   1   2   2     2139.99     2196.04     41.59 o 
   2   2   2     4809.30     4928.68    171.74 o 
   3   2   2     4587.34     4546.47    111.31 o 
   4   2   2     3424.81     3144.68     70.43 o 
   5   2   2     8499.65     8071.39    320.83 o 
   6   2   2     4667.08     4668.70    155.39 o 
   7   2   2      492.75      536.26     12.65 o 
   8   2   2     1255.25     1433.65     38.48 o 
   9   2   2     1586.41     1697.25     23.53 o 
  10   2   2     1443.76     1563.14     35.71 o 
 -10   3   2      322.29      325.91     20.51 o 
  -9   3   2      774.41      796.95     24.40 o 
  -8   3   2       70.46       59.82      4.73 o 
  -7   3   2    10754.57    10373.93    196.23 o 
  -6   3   2     1370.53     1407.17     65.11 o 
  -5   3   2     1974.88     1889.27     57.31 o 
  -4   3   2     9464.11     9027.26    342.25 o 
  -3   3   2      803.61      781.09     27.87 o 
  -2   3   2     4866.89     4715.50    158.07 o 
  -1   3   2      723.34      707.43     13.04 o 
   0   3   2      669.23      705.47     22.45 o 
   1   3   2     1087.02     1088.51     19.23 o 
   2   3   2      450.82      483.93     15.04 o 
   3   3   2     5473.39     5824.32    201.15 o 
   4   3   2       52.95       57.06      2.60 o 
   5   3   2      167.06      160.65      9.34 o 
   6   3   2     1602.88     1603.24     53.44 o 
   7   3   2      329.86      317.42     11.81 o 
   8   3   2      699.25      696.53     17.29 o 
   9   3   2     1006.12     1079.35     30.75 o 
  10   3   2       36.68       37.28     14.33 o 
 -10   4   2      100.32      108.84     15.56 o 
  -9   4   2     4660.62     4725.68     59.36 o 
  -8   4   2       44.87       55.41     13.58 o 
  -7   4   2     1817.24     1844.81     52.38 o 
  -6   4   2     2780.10     2745.98     77.83 o 
  -5   4   2       11.98       37.20      4.97 o 
  -4   4   2     7312.07     6874.99    220.64 o 
  -3   4   2     3511.86     3687.43    152.43 o 
  -2   4   2      254.49      274.97     13.03 o 
  -1   4   2     4016.89     4028.37     78.83 o 
   0   4   2    11397.58    11747.08    450.55 o 
   1   4   2      232.65      230.07      6.23 o 
   2   4   2      165.02      241.29      6.27 o 
   3   4   2     4516.81     4496.63     88.85 o 
   4   4   2     5157.50     5265.73    175.04 o 
   5   4   2      958.38      940.93     33.67 o 
   6   4   2     1135.46     1099.54     43.83 o 
   7   4   2     4389.98     4155.16    241.27 o 
   8   4   2       51.68       46.07      7.73 o 
   9   4   2      509.90      503.74     23.26 o 
 -10   5   2      112.12      123.67     15.12 o 
  -9   5   2       14.38        9.38      5.84 o 
  -8   5   2      106.71       90.40     14.53 o 
  -7   5   2       34.63       34.95      5.65 o 
  -6   5   2     2308.79     2358.58     67.29 o 
  -5   5   2     1526.46     1492.90     64.14 o 
  -4   5   2     2601.10     2536.81     85.45 o 
  -3   5   2    12888.68    12256.20    551.70 o 
  -2   5   2     3840.79     3764.57    117.44 o 
  -1   5   2      344.02      300.04     11.02 o 
   0   5   2      421.90      430.49      9.27 o 
   1   5   2     5979.81     6200.03     36.06 o 
   2   5   2     8709.67     9135.79    169.66 o 
   3   5   2     2031.93     2120.04     42.10 o 
   4   5   2     1211.19     1279.99     40.62 o 
   5   5   2       91.90       96.37      6.35 o 
   6   5   2        1.50       11.91      5.31 o 
   7   5   2       93.21       90.94      8.48 o 
   8   5   2      181.31      182.04     11.35 o 
   9   5   2        4.05        4.88      9.74 o 
 -10   6   2        2.73        2.74     10.47 o 
  -9   6   2     1243.30     1230.61     31.47 o 
  -8   6   2       77.37       74.11      6.67 o 
  -7   6   2      102.48      100.75      5.76 o 
  -6   6   2      169.06      175.86      7.12 o 
  -5   6   2      188.61      178.18      5.42 o 
  -4   6   2     5362.84     5514.74    205.87 o 
  -3   6   2      992.11     1154.37     45.95 o 
  -2   6   2      797.49      932.22     37.11 o 
  -1   6   2      807.94      811.75     39.13 o 
   0   6   2     3494.88     3845.96     45.75 o 
   1   6   2     2317.37     2740.73     25.51 o 
   2   6   2     3225.23     3680.56     32.42 o 
   3   6   2     3455.32     3741.13     63.32 o 
   4   6   2       38.60       52.70      5.38 o 
   5   6   2      878.17      828.33     14.94 o 
   6   6   2       68.08       80.79      9.73 o 
   7   6   2     1113.89     1121.57     62.13 o 
   8   6   2       63.60       55.23      9.43 o 
   9   6   2      330.94      324.70     21.78 o 
  -9   7   2      263.45      253.09     17.99 o 
  -8   7   2      977.08      932.98     24.61 o 
  -7   7   2     1675.32     1674.14     76.25 o 
  -6   7   2     2691.96     2674.04     68.54 o 
  -5   7   2     1538.23     1517.38     60.12 o 
  -4   7   2      136.28      138.88      7.94 o 
  -3   7   2     6179.46     5825.03    246.04 o 
  -2   7   2     3730.42     3407.45    140.62 o 
  -1   7   2     4860.53     4558.68    235.62 o 
   0   7   2     4566.07     4178.82    241.02 o 
   1   7   2     4787.79     4777.72     68.55 o 
   2   7   2      255.47      228.82      5.06 o 
   3   7   2      367.12      374.55      7.93 o 
   4   7   2     1692.72     1708.79     29.45 o 
   5   7   2      347.58      327.69      7.71 o 
   6   7   2       60.59       57.72      5.14 o 
   7   7   2       36.32       36.13      6.26 o 
   8   7   2        8.18       10.11      5.31 o 
   9   7   2      105.92      110.87      9.18 o 
  -9   8   2      822.32      811.15     28.69 o 
  -8   8   2     1006.75     1111.04     58.71 o 
  -7   8   2      122.98      110.46      7.14 o 
  -6   8   2      101.13      113.77      6.25 o 
  -5   8   2     3878.25     3892.88    104.44 o 
  -4   8   2     2341.54     2341.59     90.49 o 
  -3   8   2      247.55      224.61     11.79 o 
  -2   8   2      137.28      188.35     16.22 o 
  -1   8   2     3410.05     3576.40     57.39 o 
   0   8   2     3064.96     3197.02     57.32 o 
   1   8   2       22.51       38.54      7.45 o 
   2   8   2       24.21       31.59     10.52 o 
   3   8   2       64.98       66.61      4.15 o 
   4   8   2     1240.59     1214.89     22.21 o 
   5   8   2     1000.18      970.01     26.64 o 
   6   8   2        9.57       17.17      4.75 o 
   7   8   2       65.22       61.53      5.69 o 
   8   8   2      314.93      304.00     12.00 o 
   9   8   2       30.21       35.56      9.54 o 
  -9   9   2        8.38        2.97      9.88 o 
  -8   9   2       40.44       45.85     13.32 o 
  -7   9   2      648.71      639.24     19.70 o 
  -6   9   2      639.03      650.87     21.32 o 
  -5   9   2     1225.98     1320.44     28.17 o 
  -4   9   2     1066.21     1133.81     31.78 o 
  -3   9   2     2798.70     2916.97    114.83 o 
  -2   9   2     9725.16    10252.24    205.70 o 
  -1   9   2     7910.15     8319.38    149.01 o 
   0   9   2     8070.42     8450.68     69.27 o 
   1   9   2     7274.92     7578.44     36.65 o 
   2   9   2     1336.81     1499.34     14.46 o 
   3   9   2      268.97      324.08      6.92 o 
   4   9   2      369.50      400.12     12.45 o 
   5   9   2      357.17      370.59     13.67 o 
   6   9   2       57.61       50.48      5.57 o 
   7   9   2        8.16       10.17      4.28 o 
   8   9   2        7.32       10.64      5.39 o 
  -9  10   2      798.17      820.31     28.50 o 
  -8  10   2      148.54      132.80     21.81 o 
  -7  10   2      233.45      229.53     10.28 o 
  -6  10   2      303.63      276.01     14.56 o 
  -5  10   2        4.41       12.35      3.75 o 
  -4  10   2     2956.31     2993.87     70.28 o 
  -3  10   2       15.63       14.64      4.11 o 
  -2  10   2      665.34      700.11     22.30 o 
  -1  10   2     2214.74     2247.41     32.80 o 
   0  10   2     4121.38     4186.69     52.03 o 
   1  10   2     1091.86     1082.29     22.76 o 
   2  10   2      104.24      118.78      7.83 o 
   3  10   2     1482.12     1475.34     20.47 o 
   4  10   2      440.30      405.56     13.17 o 
   5  10   2        3.71        8.43      3.85 o 
   6  10   2       81.34       72.94      6.50 o 
   7  10   2      267.70      241.06      9.37 o 
   8  10   2       17.97       15.67      7.38 o 
  -8  11   2       66.16       45.45      7.73 o 
  -7  11   2     3246.78     3311.27    112.94 o 
  -6  11   2        1.00        1.27      4.78 o 
  -5  11   2     2421.50     2528.52     73.25 o 
  -4  11   2     4524.05     4739.27     50.13 o 
  -3  11   2       18.35       20.04      4.45 o 
  -2  11   2      772.62      799.30     12.54 o 
  -1  11   2      713.29      746.02     12.53 o 
   0  11   2      626.30      641.24     12.11 o 
   1  11   2      152.13      155.65      8.57 o 
   2  11   2      684.06      680.15     16.07 o 
   3  11   2     2236.53     2290.30     26.09 o 
   4  11   2      774.81      762.08     16.92 o 
   5  11   2      976.95      978.74     33.34 o 
   6  11   2        0.71       10.56      5.01 o 
   7  11   2       17.02       12.17      4.98 o 
  -7  12   2      102.06       92.68     10.90 o 
  -6  12   2      266.09      243.58     29.23 o 
  -5  12   2     1539.35     1526.18     23.44 o 
  -4  12   2      112.06      111.23      7.75 o 
  -3  12   2        4.43        6.99      4.26 o 
  -2  12   2      531.54      529.31     16.67 o 
  -1  12   2      954.00      987.09     21.79 o 
   0  12   2      590.06      587.17     14.82 o 
   1  12   2      291.52      290.90     12.37 o 
   2  12   2        2.41       16.88      7.00 o 
   3  12   2      279.94      259.34     31.94 o 
   4  12   2      653.37      599.77     13.99 o 
   5  12   2     1098.35     1110.12     31.82 o 
   6  12   2      384.73      355.63     16.93 o 
  -6  13   2       28.57       31.19      9.16 o 
  -5  13   2      413.96      425.10     25.73 o 
  -4  13   2      972.32     1044.82     33.30 o 
  -3  13   2      472.13      469.68     11.89 o 
  -2  13   2      801.35      789.60     14.43 o 
  -1  13   2     1069.42     1067.88     16.27 o 
   0  13   2      962.87      934.36     34.78 o 
   1  13   2      564.79      601.39     21.71 o 
   2  13   2      517.61      527.93     16.68 o 
   3  13   2      606.48      639.63     18.97 o 
   4  13   2      121.70      127.59      9.64 o 
   5  13   2        7.71       17.04      6.33 o 
  -6  14   2       58.60       58.27     13.55 o 
  -5  14   2     1027.41     1111.51     51.80 o 
  -4  14   2       20.85       29.79      6.68 o 
  -3  14   2      790.62      802.62     28.20 o 
  -2  14   2       63.38       57.94      7.94 o 
  -1  14   2      369.33      376.28     13.78 o 
   0  14   2       57.61       58.30      7.65 o 
   1  14   2      284.63      244.03     18.80 o 
   2  14   2     1129.43     1114.05     46.96 o 
   3  14   2      930.44      926.49     32.99 o 
   4  14   2      283.78      285.69     11.74 o 
  -4  15   2       37.47       46.48     12.09 o 
  -3  15   2     1393.31     1453.22     32.26 o 
  -2  15   2       58.63       58.35     10.28 o 
  -1  15   2      254.93      213.52     19.13 o 
   0  15   2      188.75      166.15     12.01 o 
   1  15   2        4.14       10.46      7.10 o 
   2  15   2      387.24      363.30     17.01 o 
   3  15   2        1.34        0.03      3.51 o 
 -11   1   3     1319.38     1398.62     23.56 o 
 -10   1   3      725.50      731.59     17.34 o 
  -9   1   3      729.84      772.93     12.96 o 
  -8   1   3     1474.06     1447.22     21.19 o 
  -7   1   3       18.54       49.95     17.88 o 
  -6   1   3     1060.19      936.72      9.30 o 
  -5   1   3      779.63      751.57      8.81 o 
  -4   1   3     2303.45     2070.98     28.02 o 
  -3   1   3      620.18      567.17     14.12 o 
  -2   1   3     8809.69     8432.27    287.60 o 
  -1   1   3     4598.68     4747.42    212.16 o 
   0   1   3     3314.74     3677.98     75.23 o 
   1   1   3     9641.63     9536.14    188.54 o 
   2   1   3      262.52      278.72      8.96 o 
   3   1   3     1744.60     1524.38     43.45 o 
   4   1   3     5789.74     5492.03    150.77 o 
   5   1   3     2785.48     2818.99     65.80 o 
   6   1   3     5046.17     5052.75    163.86 o 
   7   1   3      555.16      565.14     13.43 o 
   8   1   3      161.47      149.18      9.11 o 
   9   1   3      397.49      384.82     14.28 o 
  10   1   3       23.28       25.71      8.37 o 
 -11   2   3       20.75       13.25      9.45 o 
 -10   2   3       13.77        3.90      6.75 o 
  -9   2   3      506.31      477.11     10.96 o 
  -8   2   3     2975.81     2971.45     48.92 o 
  -7   2   3      836.80      822.00     20.13 o 
  -6   2   3        3.07       16.02      5.24 o 
  -5   2   3     5293.67     4717.02     78.34 o 
  -4   2   3     1427.16     1288.10     47.52 o 
  -3   2   3      341.32      282.30      6.56 o 
  -2   2   3      457.93      467.50      6.84 o 
  -1   2   3     7887.81     7934.51     28.40 o 
   0   2   3     4961.13     4815.66     80.91 o 
   1   2   3      101.85      146.61      3.09 o 
   2   2   3      532.14      454.61     16.45 o 
   3   2   3     1729.85     1648.32     35.86 o 
   4   2   3     2985.23     3073.45     97.22 o 
   5   2   3        0.02        5.83      2.89 o 
   6   2   3      470.31      486.61     15.92 o 
   7   2   3      944.70      933.97     14.96 o 
   8   2   3      282.28      277.79     11.22 o 
   9   2   3      651.50      668.81     27.83 o 
 -10   3   3      893.56      885.06     26.75 o 
  -9   3   3       13.94       16.59      5.54 o 
  -8   3   3      390.03      395.51     14.41 o 
  -7   3   3     2020.56     1935.78     38.32 o 
  -6   3   3      180.72      183.12      6.20 o 
  -5   3   3      959.20      871.19     29.90 o 
  -4   3   3        7.91       19.56      2.92 o 
  -3   3   3     4012.76     4138.80     95.01 o 
  -2   3   3      528.29      565.17     11.67 o 
  -1   3   3     3403.96     3287.70     51.06 o 
   0   3   3     3196.78     3250.95     61.39 o 
   1   3   3       32.57       63.64     11.12 o 
   2   3   3    13032.57    13523.60    450.64 o 
   3   3   3     6295.63     6606.09    227.22 o 
   4   3   3      338.68      319.67     15.10 o 
   5   3   3     1488.56     1464.03     54.53 o 
   6   3   3      137.63      118.97      5.98 o 
   7   3   3      169.34      166.49      7.05 o 
   8   3   3     2257.10     2397.19     39.13 o 
   9   3   3      134.40      150.17     16.75 o 
 -10   4   3      533.16      527.69     23.47 o 
  -9   4   3       26.89       26.48     11.99 o 
  -8   4   3     2488.72     2464.35     75.26 o 
  -7   4   3      787.30      759.95     68.46 o 
  -6   4   3      251.46      253.86     13.69 o 
  -5   4   3    12011.65    11585.72    279.24 o 
  -4   4   3     1020.19     1061.86     36.40 o 
  -3   4   3     6798.70     7100.73    174.18 o 
  -2   4   3     3791.29     3725.16     45.34 o 
  -1   4   3     4833.25     5092.28     97.39 o 
   0   4   3    11787.14    11673.99    246.29 o 
   1   4   3      666.35      784.31     23.43 o 
   2   4   3     2366.67     2567.34     50.08 o 
   3   4   3     2406.11     2409.36     67.17 o 
   4   4   3     1658.65     1586.48     52.78 o 
   5   4   3      905.89      845.77     40.15 o 
   6   4   3      248.83      214.42      7.49 o 
   7   4   3      966.86      928.57     43.16 o 
   8   4   3       29.04       30.88     10.44 o 
   9   4   3      322.87      267.81     16.94 o 
 -10   5   3      248.04      246.13     15.01 o 
  -9   5   3      238.08      234.22     11.64 o 
  -8   5   3      312.47      254.64     16.22 o 
  -7   5   3     1049.58     1039.31     32.63 o 
  -6   5   3     1522.45     1490.21     53.15 o 
  -5   5   3      102.82      115.59      7.38 o 
  -4   5   3     2293.07     2197.60     73.43 o 
  -3   5   3     6045.13     5583.33    158.64 o 
  -2   5   3     5990.42     6103.29    144.39 o 
  -1   5   3      429.55      405.83      7.19 o 
   0   5   3     8106.76     8364.59    271.86 o 
   1   5   3        2.37       24.63      2.30 o 
   2   5   3    17412.99    17215.33    286.57 o 
   3   5   3      374.99      395.46     12.41 o 
   4   5   3      461.88      502.16     16.92 o 
   5   5   3     6132.58     5691.69    287.75 o 
   6   5   3       35.38       32.25      5.52 o 
   7   5   3     1516.52     1459.95     70.27 o 
   8   5   3       57.35       39.87      7.47 o 
   9   5   3      219.12      183.78     15.95 o 
 -10   6   3      101.06       96.24     10.50 o 
  -9   6   3     1998.87     1963.65     38.25 o 
  -8   6   3       75.61       47.70     11.27 o 
  -7   6   3      215.00      221.60     10.08 o 
  -6   6   3     1475.91     1472.76     61.66 o 
  -5   6   3      305.81      281.14     13.07 o 
  -4   6   3     6427.86     6301.76    224.30 o 
  -3   6   3     2892.21     2879.57    122.08 o 
  -2   6   3      715.45      693.43     17.94 o 
  -1   6   3    10134.19    10035.72    221.58 o 
   0   6   3       82.80       71.25      5.67 o 
   1   6   3     2864.85     2944.43     64.25 o 
   2   6   3     3069.61     3107.36    109.85 o 
   3   6   3     1222.33     1127.01     35.55 o 
   4   6   3        9.78       26.45      6.38 o 
   5   6   3     2278.45     2261.99    105.70 o 
   6   6   3     1735.13     1685.36     50.91 o 
   7   6   3      648.82      588.30     35.05 o 
   8   6   3     2217.03     2184.09     53.90 o 
   9   6   3      381.22      365.72     22.69 o 
 -10   7   3      163.11      177.96     11.99 o 
  -9   7   3      736.01      702.86     26.81 o 
  -8   7   3       20.07       14.33      6.26 o 
  -7   7   3      453.83      460.37     11.40 o 
  -6   7   3        9.87       13.50      2.94 o 
  -5   7   3       65.99       58.39      4.25 o 
  -4   7   3       22.79       26.37      3.21 o 
  -3   7   3       22.98       17.47      3.13 o 
  -2   7   3     1161.58     1105.94     27.55 o 
  -1   7   3       14.56       15.61      2.58 o 
   0   7   3        1.70        8.35      2.35 o 
   1   7   3      437.56      407.66     15.53 o 
   2   7   3       28.33       40.93      6.71 o 
   3   7   3      239.86      231.15      7.48 o 
   4   7   3      626.25      616.77     19.30 o 
   5   7   3       69.11       64.41      5.10 o 
   6   7   3      252.80      256.48      8.68 o 
   7   7   3      193.44      169.00      8.88 o 
   8   7   3      341.99      362.25     12.46 o 
   9   7   3       47.28       59.61     14.26 o 
  -9   8   3     1523.28     1438.67     34.56 o 
  -8   8   3      377.84      372.52     15.78 o 
  -7   8   3     1802.18     1916.69     57.49 o 
  -6   8   3     6332.86     6766.60    221.03 o 
  -5   8   3      123.27      154.91     10.39 o 
  -4   8   3     5003.50     4907.31    180.90 o 
  -3   8   3     1577.62     1514.06     64.03 o 
  -2   8   3      311.48      282.50     10.89 o 
  -1   8   3     6728.10     6454.84    167.43 o 
   0   8   3      808.67      847.28     33.66 o 
   1   8   3     1520.20     1497.50     43.44 o 
   2   8   3      449.60      437.46     13.65 o 
   3   8   3     1672.44     1644.89     49.73 o 
   4   8   3     1077.12     1004.56     21.46 o 
   5   8   3     1157.45     1154.54     16.60 o 
   6   8   3     1037.56     1001.60     32.23 o 
   7   8   3      153.67      133.19      8.46 o 
   8   8   3     1319.80     1271.58     23.58 o 
  -9   9   3      343.02      307.20     19.83 o 
  -8   9   3      540.31      517.23     35.49 o 
  -7   9   3      850.48      837.91     77.62 o 
  -6   9   3     2745.92     2793.66     84.56 o 
  -5   9   3      326.41      281.10     13.44 o 
  -4   9   3      649.15      616.13     30.38 o 
  -3   9   3     3285.76     3116.50    138.67 o 
  -2   9   3     7722.14     8035.03    191.50 o 
  -1   9   3      367.50      346.44      9.85 o 
   0   9   3     4048.97     3990.79    110.05 o 
   1   9   3     2703.07     2648.34     91.45 o 
   2   9   3     4024.48     3929.70    137.86 o 
   3   9   3      603.70      582.03     22.90 o 
   4   9   3      143.72      144.18     11.51 o 
   5   9   3     2020.17     2016.59     42.31 o 
   6   9   3     1007.48      971.28     20.87 o 
   7   9   3      230.40      218.26      9.21 o 
   8   9   3       82.73       94.26     10.47 o 
  -9  10   3        9.52        8.93     10.73 o 
  -8  10   3     1712.71     1788.56     86.53 o 
  -7  10   3      443.01      436.24     23.97 o 
  -6  10   3      287.12      290.86      8.13 o 
  -5  10   3     7120.70     7321.20    204.53 o 
  -4  10   3      243.18      220.91      8.25 o 
  -3  10   3     1134.31     1234.04     30.41 o 
  -2  10   3     6647.31     6926.13    126.05 o 
  -1  10   3      117.05      118.62      5.65 o 
   0  10   3     9533.31     9427.87    190.98 o 
   1  10   3      122.07      122.71      6.33 o 
   2  10   3      133.12      130.26      7.07 o 
   3  10   3     1868.58     1811.05     70.28 o 
   4  10   3     1815.05     1827.76     49.80 o 
   5  10   3        8.68       11.92      4.06 o 
   6  10   3      195.74      179.27      9.73 o 
   7  10   3     1637.86     1596.26     48.93 o 
  -8  11   3      124.16      118.42     19.29 o 
  -7  11   3      215.81      203.43     28.86 o 
  -6  11   3        0.25        6.99      3.86 o 
  -5  11   3      804.01      761.08     23.22 o 
  -4  11   3      410.69      376.52     17.34 o 
  -3  11   3      311.22      293.08      9.28 o 
  -2  11   3       41.25       50.95      6.44 o 
  -1  11   3      137.49      144.25      7.37 o 
   0  11   3       65.04       67.37      5.19 o 
   1  11   3        3.15        7.13      4.34 o 
   2  11   3      858.19      788.51     27.52 o 
   3  11   3      916.53      889.13     26.44 o 
   4  11   3      786.50      764.41     14.93 o 
   5  11   3      648.70      616.24     14.54 o 
   6  11   3       18.59       24.01      6.58 o 
   7  11   3      101.91       47.15      9.92 o 
  -8  12   3      492.71      528.84     26.37 o 
  -7  12   3      985.63     1005.53     29.14 o 
  -6  12   3      263.63      247.35     15.40 o 
  -5  12   3     3449.07     3659.34    112.62 o 
  -4  12   3      175.66      168.67      8.23 o 
  -3  12   3     1563.84     1587.16     40.53 o 
  -2  12   3     1387.62     1396.64     30.42 o 
  -1  12   3     1126.40     1093.97     15.26 o 
   0  12   3      492.98      475.04     16.16 o 
   1  12   3      571.48      528.11     25.00 o 
   2  12   3      380.67      373.24     14.24 o 
   3  12   3      582.16      547.41     12.80 o 
   4  12   3      809.43      756.71     24.86 o 
   5  12   3        1.82       12.43      5.83 o 
   6  12   3       20.11       10.72      5.61 o 
  -7  13   3      755.85      860.26     29.08 o 
  -6  13   3      683.31      738.68     26.09 o 
  -5  13   3       16.53       22.42      5.96 o 
  -4  13   3     1377.11     1345.34     40.90 o 
  -3  13   3      219.21      223.56      9.97 o 
  -2  13   3     3240.70     3356.20     64.47 o 
  -1  13   3      125.68      131.05     19.59 o 
   0  13   3       39.71       41.74      9.04 o 
   1  13   3     4354.07     4317.55    203.15 o 
   2  13   3       66.17       68.78     12.48 o 
   3  13   3     1886.12     1901.18     70.57 o 
   4  13   3      703.58      672.69     29.51 o 
   5  13   3      156.75      138.55      9.53 o 
  -5  14   3      121.90      146.23     15.30 o 
  -4  14   3     2100.77     2248.84     37.85 o 
  -3  14   3       25.28       21.16      6.32 o 
  -2  14   3       37.59       33.60      6.62 o 
  -1  14   3     2851.54     2926.73    116.84 o 
   0  14   3      292.29      285.25     14.35 o 
   1  14   3      258.82      242.20     15.89 o 
   2  14   3      817.17      791.63     34.99 o 
   3  14   3      180.99      157.03     10.09 o 
   4  14   3      553.83      595.75     19.44 o 
  -5  15   3      105.42       87.59     10.59 o 
  -4  15   3       35.95       33.66      8.72 o 
  -3  15   3        5.71       11.67      6.11 o 
  -2  15   3      916.00      950.20     25.29 o 
  -1  15   3      367.50      335.91     14.93 o 
   0  15   3      286.57      272.01     29.03 o 
   1  15   3     1341.83     1344.40     25.87 o 
   2  15   3      456.33      436.40     24.89 o 
   3  15   3      189.65      122.56     14.39 o 
 -11   0   4      353.90      371.51     20.15 o 
 -10   0   4      188.84      181.07     15.30 o 
  -9   0   4       63.49       71.10     16.71 o 
  -8   0   4       16.83       16.06      4.33 o 
  -7   0   4     1499.83     1442.24     49.62 o 
  -6   0   4      260.36      257.56     19.98 o 
  -5   0   4     3587.31     3411.87     39.22 o 
  -4   0   4     2325.64     2172.99     15.70 o 
  -3   0   4     1013.71      878.87     51.95 o 
  -2   0   4    95225.73    83490.77   5706.59 o 
  -1   0   4    83366.14    81144.90   5747.76 o 
   0   0   4    56792.26    56355.64    250.44 o 
   1   0   4       17.73       40.31      3.84 o 
   2   0   4       77.32       87.28      7.47 o 
   3   0   4     7072.73     6990.73    400.98 o 
   4   0   4     4186.71     4187.74    164.92 o 
   5   0   4     4051.10     3996.71    171.10 o 
   6   0   4     1392.64     1408.20     25.82 o 
   7   0   4     2490.41     2582.19     37.72 o 
   8   0   4     1753.74     1819.75     34.14 o 
   9   0   4      686.31      761.98     25.00 o 
 -11   1   4       33.68       19.81      7.58 o 
 -10   1   4      209.29      194.88      9.42 o 
  -9   1   4        6.54        7.76      3.73 o 
  -8   1   4      370.71      354.96      9.48 o 
  -7   1   4      141.56      120.70      5.49 o 
  -6   1   4     1271.12     1223.07     24.82 o 
  -5   1   4     1948.88     1872.17     15.50 o 
  -4   1   4     1802.60     1769.65     11.89 o 
  -3   1   4    12013.30    11832.24    331.25 o 
  -2   1   4    17921.68    17966.02    627.80 o 
  -1   1   4       63.42       74.97      3.62 o 
   0   1   4     7881.35     8326.67     80.90 o 
   1   1   4    34747.52    35847.90    633.50 o 
   2   1   4       32.59       33.83      2.84 o 
   3   1   4     2049.67     2150.27     59.68 o 
   4   1   4     2992.21     3112.86     61.33 o 
   5   1   4     2084.87     2021.71     67.17 o 
   6   1   4     2464.56     2334.39     40.53 o 
   7   1   4      129.93      114.93      8.69 o 
   8   1   4       13.33       16.08      6.43 o 
   9   1   4      953.42      963.67     20.03 o 
 -11   2   4        7.54        8.18      7.44 o 
 -10   2   4       32.92       34.48      5.65 o 
  -9   2   4       60.00       50.41      4.88 o 
  -8   2   4       11.86       15.01      4.19 o 
  -7   2   4      541.78      542.61      8.61 o 
  -6   2   4     2674.41     2502.69     43.74 o 
  -5   2   4     1507.33     1423.79     26.99 o 
  -4   2   4     5260.72     5047.27    117.71 o 
  -3   2   4     1985.96     1950.65     27.10 o 
  -2   2   4       76.44      124.35      6.58 o 
  -1   2   4      218.96      127.77      4.92 o 
   0   2   4       75.64       70.13      3.11 o 
   1   2   4     4567.86     4723.60     74.06 o 
   2   2   4     6642.34     6891.73    158.78 o 
   3   2   4     3270.42     3321.01     89.26 o 
   4   2   4     3160.43     3200.41     96.08 o 
   5   2   4      936.51      960.60     47.74 o 
   6   2   4       94.60       99.65      6.42 o 
   7   2   4        0.19       12.37      8.31 o 
   8   2   4       24.48       13.73      4.55 o 
   9   2   4       33.13       41.24      8.41 o 
 -11   3   4        4.63       -9.27      9.44 o 
 -10   3   4      947.35     1034.91     22.77 o 
  -9   3   4      166.03      163.58      7.97 o 
  -8   3   4        4.20        9.64      3.31 o 
  -7   3   4      375.00      337.85      9.50 o 
  -6   3   4      911.77      835.74     16.98 o 
  -5   3   4      316.61      303.89      7.34 o 
  -4   3   4      515.17      515.90     16.27 o 
  -3   3   4     5165.50     5350.05     84.56 o 
  -2   3   4     4973.91     5196.48     76.99 o 
  -1   3   4      431.51      477.56      8.97 o 
   0   3   4     5595.34     5732.90     98.10 o 
   1   3   4    12126.71    12892.03    223.13 o 
   2   3   4     2053.47     2182.31     68.99 o 
   3   3   4      229.21      253.60      6.93 o 
   4   3   4     3289.46     3343.67     99.93 o 
   5   3   4     2878.82     2793.41    117.44 o 
   6   3   4     1460.88     1465.13     37.63 o 
   7   3   4       91.54       93.85      6.84 o 
   8   3   4       99.11      105.47     15.35 o 
   9   3   4     2376.81     2539.79     44.15 o 
 -10   4   4        0.20        5.85      5.96 o 
  -9   4   4       24.96       24.24      7.27 o 
  -8   4   4       37.28       38.05      5.00 o 
  -7   4   4      203.89      183.02      8.78 o 
  -6   4   4     2454.43     2432.03     61.33 o 
  -5   4   4      616.56      621.12     21.36 o 
  -4   4   4     6820.09     6726.05    197.70 o 
  -3   4   4     7983.48     8175.81    203.90 o 
  -2   4   4       94.25       89.80      3.04 o 
  -1   4   4    10054.03     9401.72     45.29 o 
   0   4   4       41.33       62.15      2.79 o 
   1   4   4    12425.48    12647.83    222.84 o 
   2   4   4    13998.64    14419.58    345.56 o 
   3   4   4      192.44      185.99      7.28 o 
   4   4   4     7905.34     7884.89    466.59 o 
   5   4   4     1638.82     1581.84     62.06 o 
   6   4   4     1478.66     1453.63     29.67 o 
   7   4   4     2594.36     2561.01     62.65 o 
   8   4   4     2912.55     3080.22     45.38 o 
   9   4   4       31.89       40.15     13.61 o 
 -10   5   4      119.46      115.51     10.88 o 
  -9   5   4     2315.06     2319.31     27.23 o 
  -8   5   4     2309.15     2346.07    127.46 o 
  -7   5   4     3558.08     3645.21    136.66 o 
  -6   5   4     2072.10     2106.65     62.75 o 
  -5   5   4     1246.24     1233.82     35.34 o 
  -4   5   4     3738.55     3526.81    116.51 o 
  -3   5   4      458.59      431.56     13.14 o 
  -2   5   4     1128.01     1051.46     21.88 o 
  -1   5   4       14.93       40.45      5.37 o 
   0   5   4      476.83      384.01      8.71 o 
   1   5   4     1822.08     1850.52     31.97 o 
   2   5   4     6163.21     5866.56    135.11 o 
   3   5   4      971.23     1004.98     36.29 o 
   4   5   4     1103.06     1126.33     32.52 o 
   5   5   4     7151.36     6747.48    323.14 o 
   6   5   4      481.02      461.42     12.44 o 
   7   5   4     1782.89     1770.66     62.97 o 
   8   5   4      383.05      379.45     14.95 o 
 -10   6   4      421.10      385.09     15.29 o 
  -9   6   4       44.18       49.51      8.74 o 
  -8   6   4      551.29      580.23     23.30 o 
  -7   6   4     2809.92     2848.59    127.45 o 
  -6   6   4      432.08      436.37     13.29 o 
  -5   6   4        2.72       11.17      2.82 o 
  -4   6   4      166.54      180.64      7.91 o 
  -3   6   4      566.25      549.51     16.41 o 
  -2   6   4     1553.18     1519.33     19.38 o 
  -1   6   4      212.61      256.32      7.23 o 
   0   6   4     1909.14     1897.15     33.29 o 
   1   6   4      804.19      827.54     22.91 o 
   2   6   4        3.95       11.75      2.89 o 
   3   6   4        4.14        6.96      2.12 o 
   4   6   4     3439.16     3329.17    105.77 o 
   5   6   4     2023.59     1959.39     74.60 o 
   6   6   4      109.44      100.88     14.85 o 
   7   6   4     1020.87      975.37     28.03 o 
   8   6   4      197.05      246.70     22.29 o 
 -10   7   4      547.87      523.31     17.71 o 
  -9   7   4     3048.01     2909.19     45.06 o 
  -8   7   4     2138.79     2147.05    180.30 o 
  -7   7   4      343.43      306.67     15.38 o 
  -6   7   4     1573.93     1600.43     75.64 o 
  -5   7   4     1518.36     1491.38     49.63 o 
  -4   7   4       79.46       70.97      3.81 o 
  -3   7   4      830.90      793.09     19.33 o 
  -2   7   4     1699.77     1669.60     41.67 o 
  -1   7   4        0.50       11.66      2.89 o 
   0   7   4     1528.43     1485.58     53.78 o 
   1   7   4      351.13      379.01     16.61 o 
   2   7   4     1359.88     1297.28     25.54 o 
   3   7   4     2012.93     1879.03     46.99 o 
   4   7   4       12.89       14.68      3.25 o 
   5   7   4     2098.58     2142.05     42.10 o 
   6   7   4      950.35      936.72     20.57 o 
   7   7   4     4372.70     4222.96     66.89 o 
   8   7   4     2520.02     2574.41     27.33 o 
 -10   8   4      626.66      679.50     27.93 o 
  -9   8   4        6.87        0.38      7.14 o 
  -8   8   4       75.30       58.33     11.55 o 
  -7   8   4      308.58      291.70     20.74 o 
  -6   8   4     1191.53     1159.70     76.51 o 
  -5   8   4       70.89       71.98      5.34 o 
  -4   8   4        0.34        4.80      2.15 o 
  -3   8   4      127.32      130.45      6.69 o 
  -2   8   4     1012.36      929.78     24.83 o 
  -1   8   4      905.69      886.95     20.70 o 
   0   8   4     1364.24     1313.95     28.78 o 
   1   8   4        0.79       13.01      3.15 o 
   2   8   4      220.04      203.22      6.16 o 
   3   8   4     1215.12     1213.73     45.07 o 
   4   8   4     5126.93     4913.72    116.74 o 
   5   8   4        3.92       11.49      3.80 o 
   6   8   4     1104.77     1077.41     49.54 o 
   7   8   4     2480.60     2452.19     38.28 o 
   8   8   4      307.33      295.10     12.51 o 
  -9   9   4      579.80      573.73     25.35 o 
  -8   9   4     1775.72     1647.58     34.07 o 
  -7   9   4     1786.05     1814.52    114.85 o 
  -6   9   4     2015.46     2111.08    103.11 o 
  -5   9   4      822.00      822.92     25.62 o 
  -4   9   4      225.33      236.53      7.12 o 
  -3   9   4     1801.43     1714.49     69.64 o 
  -2   9   4      216.97      230.90      9.40 o 
  -1   9   4       31.52       43.48      4.26 o 
   0   9   4        8.35       14.90      3.34 o 
   1   9   4     1196.38     1205.34     46.49 o 
   2   9   4       50.39       61.05      5.16 o 
   3   9   4      838.07      856.79     22.32 o 
   4   9   4     2332.29     2311.06     60.64 o 
   5   9   4     1319.85     1275.00     20.38 o 
   6   9   4     2126.28     2014.28     35.84 o 
   7   9   4      453.70      409.88     12.46 o 
  -9  10   4        2.69        9.27      9.76 o 
  -8  10   4        1.19        7.28      7.74 o 
  -7  10   4      113.48      103.42      6.96 o 
  -6  10   4        1.69        7.06      4.13 o 
  -5  10   4      173.87      161.59      6.88 o 
  -4  10   4        2.11        5.11      3.45 o 
  -3  10   4       54.56       60.96      5.89 o 
  -2  10   4       99.26       98.80      8.76 o 
  -1  10   4     1029.14     1046.78     26.77 o 
   0  10   4       57.33       66.89      5.50 o 
   1  10   4      174.49      176.66      6.33 o 
   2  10   4       79.49       83.47      6.20 o 
   3  10   4      702.97      674.32     36.57 o 
   4  10   4      978.64      963.05     21.09 o 
   5  10   4        0.46        3.85      3.74 o 
   6  10   4      161.28      154.97      8.61 o 
   7  10   4      953.09      887.62     28.51 o 
  -8  11   4      204.17      173.22     17.44 o 
  -7  11   4     3759.36     3876.92    166.43 o 
  -6  11   4     1225.74     1245.32     20.81 o 
  -5  11   4      377.92      387.21     23.05 o 
  -4  11   4      291.91      297.12     20.37 o 
  -3  11   4       87.94       76.10      6.43 o 
  -2  11   4       29.20       27.29      5.18 o 
  -1  11   4       14.16       12.62      3.74 o 
   0  11   4      158.87      143.82      6.47 o 
   1  11   4     1115.20     1026.32     31.89 o 
   2  11   4        8.48        7.51      3.63 o 
   3  11   4      559.54      540.67     15.87 o 
   4  11   4     4115.52     4045.77    164.34 o 
   5  11   4      219.58      188.34     12.18 o 
   6  11   4     1505.95     1494.88     31.52 o 
   7  11   4      206.03      212.44     20.32 o 
  -7  12   4       91.88       71.46     13.67 o 
  -6  12   4      311.95      321.02     13.36 o 
  -5  12   4      250.69      246.44     10.53 o 
  -4  12   4     1004.27      978.35     15.27 o 
  -3  12   4      953.60      943.74     14.41 o 
  -2  12   4      231.81      229.70      9.34 o 
  -1  12   4       10.80       16.00      4.46 o 
   0  12   4      630.07      597.44     12.69 o 
   1  12   4     1151.35     1062.06     24.42 o 
   2  12   4      583.55      554.12     12.73 o 
   3  12   4     1354.96     1291.52     53.14 o 
   4  12   4        0.36        3.20      5.76 o 
   5  12   4      106.86       95.88      9.75 o 
  -7  13   4      395.34      473.14     23.86 o 
  -6  13   4      172.40      166.84     11.80 o 
  -5  13   4      424.03      418.20     15.44 o 
  -4  13   4      905.65      836.05     14.81 o 
  -3  13   4      679.21      665.86     22.61 o 
  -2  13   4        8.03       12.90      4.44 o 
  -1  13   4        1.16        4.97      4.05 o 
   0  13   4       15.02        5.44      5.33 o 
   1  13   4     1176.54     1136.37     42.84 o 
   2  13   4      302.06      270.55     15.34 o 
   3  13   4      164.44      147.12      8.99 o 
   4  13   4      174.67      180.42     10.07 o 
  -6  14   4       95.51       89.38     14.94 o 
  -5  14   4      600.81      621.22     18.25 o 
  -4  14   4      947.13      973.07     18.71 o 
  -3  14   4      423.42      421.06     12.27 o 
  -2  14   4     2027.00     2076.31     38.21 o 
  -1  14   4     1367.04     1425.46     27.86 o 
   0  14   4     1607.68     1622.22     83.99 o 
   1  14   4      445.20      477.25     43.68 o 
   2  14   4      467.68      462.24     13.14 o 
   3  14   4     1515.13     1469.51     63.68 o 
  -4  15   4      105.10      100.89     11.53 o 
  -3  15   4        0.41        5.51      5.11 o 
  -2  15   4      852.06      887.29     28.02 o 
  -1  15   4       24.25        9.76      6.29 o 
   0  15   4      909.92      937.74     22.47 o 
   1  15   4      370.69      332.77     15.42 o 
   2  15   4      556.04      489.68     18.21 o 
 -11   1   5       84.38       81.17      9.86 o 
 -10   1   5     1455.26     1522.73     27.97 o 
  -9   1   5     2408.70     2496.18     54.35 o 
  -8   1   5      684.55      693.90     15.55 o 
  -7   1   5    15019.84    14770.11    251.25 o 
  -6   1   5     1497.23     1428.65     14.49 o 
  -5   1   5     2506.24     2235.97     12.74 o 
  -4   1   5    12978.35    12102.84    556.37 o 
  -3   1   5      747.76      768.41     18.50 o 
  -2   1   5    30040.12    29155.48   1080.80 o 
  -1   1   5    15209.54    15282.68    486.60 o 
   0   1   5      807.04      868.33     16.16 o 
   1   1   5     4388.61     4581.64     70.19 o 
   2   1   5       88.41      121.80      4.41 o 
   3   1   5       18.95       45.70      7.93 o 
   4   1   5      424.42      431.17      7.27 o 
   5   1   5      604.96      698.19     19.43 o 
   6   1   5     1520.27     1578.98     56.17 o 
   7   1   5      926.52      993.31     17.75 o 
   8   1   5      592.68      613.56     17.61 o 
   9   1   5     1999.91     2197.30     28.85 o 
 -11   2   5       54.61       63.30     13.15 o 
 -10   2   5     3219.66     3457.70     58.69 o 
  -9   2   5     1829.92     1822.70     34.93 o 
  -8   2   5      486.24      477.74      8.93 o 
  -7   2   5      632.88      611.52      9.15 o 
  -6   2   5     1451.59     1367.95     24.10 o 
  -5   2   5     5936.32     5642.73     54.46 o 
  -4   2   5     2098.94     2115.05     60.76 o 
  -3   2   5     1460.13     1537.37     42.18 o 
  -2   2   5     1354.40     1316.48     44.87 o 
  -1   2   5     5305.74     4915.79    118.53 o 
   0   2   5      386.28      380.12     16.39 o 
   1   2   5     1540.54     1553.00     31.79 o 
   2   2   5     2379.59     2523.04     66.00 o 
   3   2   5      881.31      875.92     12.89 o 
   4   2   5      891.96      900.92     19.41 o 
   5   2   5      893.86      967.23     34.78 o 
   6   2   5      862.19      873.73     20.75 o 
   7   2   5      724.90      728.13     37.44 o 
   8   2   5       74.14       95.91      9.66 o 
   9   2   5        1.70        7.85      4.99 o 
 -11   3   5     1850.79     2046.50     35.85 o 
 -10   3   5     1017.78     1047.55     35.55 o 
  -9   3   5        8.03       12.83      4.55 o 
  -8   3   5     1195.89     1184.76     28.11 o 
  -7   3   5       26.89       35.21      7.86 o 
  -6   3   5     4563.74     4249.79     40.47 o 
  -5   3   5    12664.22    12668.89    318.35 o 
  -4   3   5     3393.85     3471.47     80.21 o 
  -3   3   5     7258.86     7001.58    185.76 o 
  -2   3   5     1497.01     1573.72     20.34 o 
  -1   3   5     1121.58     1077.56     11.17 o 
   0   3   5     1882.63     1822.16     24.04 o 
   1   3   5      635.70      692.72     10.42 o 
   2   3   5      218.07      252.42      5.38 o 
   3   3   5       56.97       81.21      6.13 o 
   4   3   5       33.71       44.36      4.64 o 
   5   3   5     2370.96     2362.25     93.19 o 
   6   3   5      435.31      423.32      9.80 o 
   7   3   5      368.30      388.16     10.44 o 
   8   3   5     1718.54     1917.87     37.89 o 
 -11   4   5       14.53       11.76      9.12 o 
 -10   4   5      243.48      261.14     12.80 o 
  -9   4   5       71.28       67.03      7.17 o 
  -8   4   5        2.44       12.33      5.93 o 
  -7   4   5       11.38       16.07      3.41 o 
  -6   4   5       34.97       24.65      4.02 o 
  -5   4   5       70.77       89.94      4.04 o 
  -4   4   5      917.48      990.89     22.58 o 
  -3   4   5      794.17      848.74     14.70 o 
  -2   4   5     4382.11     4439.00    105.40 o 
  -1   4   5       25.39       31.35      2.69 o 
   0   4   5     5766.18     5836.24     86.95 o 
   1   4   5     7629.32     7892.72    115.57 o 
   2   4   5     4869.07     5006.41    129.46 o 
   3   4   5     7632.42     7924.54    210.17 o 
   4   4   5      474.93      476.00     26.97 o 
   5   4   5     1058.41     1021.80     46.26 o 
   6   4   5     1843.36     1857.34     65.63 o 
   7   4   5       22.06       22.24      6.51 o 
   8   4   5      556.38      556.54     23.42 o 
 -11   5   5     1096.80     1115.11     31.72 o 
 -10   5   5       16.96       15.07      6.72 o 
  -9   5   5     1007.71     1019.52     15.53 o 
  -8   5   5     6790.47     6782.60    189.24 o 
  -7   5   5      163.95      143.17      8.52 o 
  -6   5   5     5050.39     5154.09    189.64 o 
  -5   5   5     1982.58     1978.68     66.08 o 
  -4   5   5      749.28      775.84     20.77 o 
  -3   5   5    11317.57    11958.71    225.70 o 
  -2   5   5        6.34        8.64      2.23 o 
  -1   5   5        8.76       17.73      2.68 o 
   0   5   5     1176.69     1153.00     13.26 o 
   1   5   5       36.54       64.61      4.52 o 
   2   5   5      181.07      181.82      4.64 o 
   3   5   5      148.33      143.56      4.30 o 
   4   5   5      337.82      369.29     24.50 o 
   5   5   5      100.75       99.00      8.37 o 
   6   5   5       22.95       47.34      7.98 o 
   7   5   5      348.23      310.92     29.49 o 
   8   5   5      781.68      822.82     30.86 o 
 -10   6   5       29.70       20.65      7.92 o 
  -9   6   5     5404.62     5616.95    135.27 o 
  -8   6   5        0.94        6.70      4.74 o 
  -7   6   5      218.34      206.07      9.80 o 
  -6   6   5     2397.63     2451.97    104.18 o 
  -5   6   5     5578.90     5756.63    289.41 o 
  -4   6   5       97.30      136.50     11.22 o 
  -3   6   5     1365.85     1457.96     34.49 o 
  -2   6   5     7256.92     7398.66    137.27 o 
  -1   6   5       99.93      127.97      4.59 o 
   0   6   5     7332.12     7413.60    141.97 o 
   1   6   5     3778.87     3707.63     45.21 o 
   2   6   5     1403.55     1380.36     20.58 o 
   3   6   5     1684.06     1671.28     33.40 o 
   4   6   5      973.75      911.40     42.27 o 
   5   6   5      991.01      944.05     54.50 o 
   6   6   5     1260.74     1180.28     19.70 o 
   7   6   5     2679.54     2681.90     48.72 o 
   8   6   5      153.78      174.75     12.70 o 
 -10   7   5       24.13       20.40      7.94 o 
  -9   7   5      509.97      462.89     21.92 o 
  -8   7   5        3.11        5.90      4.01 o 
  -7   7   5      394.39      387.20     14.02 o 
  -6   7   5      243.09      258.66     14.99 o 
  -5   7   5       16.09       22.13      4.54 o 
  -4   7   5      415.43      419.56     17.97 o 
  -3   7   5       12.64       43.98     15.74 o 
  -2   7   5      322.68      277.23      6.05 o 
  -1   7   5      440.13      437.04     10.37 o 
   0   7   5      366.87      393.57     16.02 o 
   1   7   5      353.42      344.87      9.29 o 
   2   7   5        2.96       11.19      2.60 o 
   3   7   5        8.85       11.97      3.43 o 
   4   7   5        0.39        5.90      3.27 o 
   5   7   5      132.48      134.08      6.81 o 
   6   7   5      266.40      242.22     10.12 o 
   7   7   5      807.65      814.68     15.32 o 
   8   7   5      254.80      299.35     15.39 o 
  -9   8   5     2158.98     2138.25     40.66 o 
  -8   8   5       99.06       98.07      9.59 o 
  -7   8   5       17.08       26.48      6.51 o 
  -6   8   5       80.15       91.81     10.19 o 
  -5   8   5      630.66      644.31     20.96 o 
  -4   8   5       72.22       80.01      4.81 o 
  -3   8   5      511.23      509.42     19.59 o 
  -2   8   5      806.15      788.80     21.73 o 
  -1   8   5     1352.97     1311.90     11.79 o 
   0   8   5     3185.42     3170.98    101.20 o 
   1   8   5     3231.64     3292.44     79.15 o 
   2   8   5     3614.45     3571.47     94.59 o 
   3   8   5     3827.80     3834.62    107.98 o 
   4   8   5     6028.64     6053.80    165.26 o 
   5   8   5     2595.70     2570.81     41.94 o 
   6   8   5      941.01      883.39     24.65 o 
   7   8   5     1374.27     1302.57     25.85 o 
  -9   9   5        1.15       10.05      8.57 o 
  -8   9   5     1052.31     1074.92     52.81 o 
  -7   9   5      315.41      275.32     26.53 o 
  -6   9   5      698.41      715.72     34.35 o 
  -5   9   5        4.35        7.84      4.32 o 
  -4   9   5      389.89      370.07     10.32 o 
  -3   9   5     1457.05     1439.85     60.99 o 
  -2   9   5       15.38       19.89      4.20 o 
  -1   9   5        0.11       15.28      3.89 o 
   0   9   5       76.26       82.12      4.89 o 
   1   9   5        4.72       12.25      3.99 o 
   2   9   5      242.96      220.70      6.80 o 
   3   9   5      528.78      457.52     12.67 o 
   4   9   5      590.45      594.24     18.11 o 
   5   9   5      110.42      101.43      7.36 o 
   6   9   5       57.60       47.09      7.36 o 
   7   9   5      389.58      350.60     12.87 o 
  -9  10   5        1.93        3.56     11.30 o 
  -8  10   5      927.26      955.63     19.71 o 
  -7  10   5      354.92      338.01     23.00 o 
  -6  10   5      211.42      213.22     15.79 o 
  -5  10   5       99.33      109.43      8.56 o 
  -4  10   5      858.23      857.16     27.29 o 
  -3  10   5     1688.27     1695.80     43.65 o 
  -2  10   5     2086.68     2158.40     52.57 o 
  -1  10   5     5329.66     5396.74    126.23 o 
   0  10   5     2592.48     2637.83     37.46 o 
   1  10   5      631.65      668.20     21.35 o 
   2  10   5      889.95      872.69     38.97 o 
   3  10   5     3659.84     3539.22    141.10 o 
   4  10   5      988.29      972.08     30.40 o 
   5  10   5      947.77      899.35     13.75 o 
   6  10   5     1757.03     1718.67     37.87 o 
   7  10   5       58.18       31.31     13.44 o 
  -8  11   5      170.56      150.51     16.01 o 
  -7  11   5      871.26      952.95     28.08 o 
  -6  11   5      544.86      556.16     15.67 o 
  -5  11   5      616.97      631.07     30.26 o 
  -4  11   5      260.90      278.13     15.24 o 
  -3  11   5       38.96       31.93      4.93 o 
  -2  11   5       13.94       18.71      4.64 o 
  -1  11   5       21.16       18.00      4.30 o 
   0  11   5      101.25       93.46      5.70 o 
   1  11   5      213.45      199.34      8.46 o 
   2  11   5      506.15      466.70     20.39 o 
   3  11   5      152.77      142.42     16.43 o 
   4  11   5       23.00       21.61      5.68 o 
   5  11   5      380.81      361.99     15.58 o 
  -7  12   5      277.82      262.78     20.88 o 
  -6  12   5      139.17      124.97      9.98 o 
  -5  12   5      802.56      828.43     29.73 o 
  -4  12   5      100.82      108.36     10.13 o 
  -3  12   5        4.10       10.98      4.99 o 
  -2  12   5       16.28       21.26      6.52 o 
  -1  12   5     1235.30     1242.22     18.58 o 
   0  12   5     1168.92     1115.32     31.51 o 
   1  12   5     3021.36     2881.69     95.29 o 
   2  12   5     2177.15     2057.25     91.93 o 
   3  12   5     1534.17     1473.88     69.69 o 
   4  12   5     1527.22     1448.02     40.78 o 
   5  12   5      981.96      921.72     25.60 o 
  -7  13   5     1852.96     1989.08     40.30 o 
  -6  13   5       56.94       50.64      8.73 o 
  -5  13   5     1375.66     1486.64     30.64 o 
  -4  13   5     3146.27     3309.25     48.41 o 
  -3  13   5      210.52      191.04      9.18 o 
  -2  13   5     2334.36     2381.54     81.66 o 
  -1  13   5      486.45      475.23     13.64 o 
   0  13   5      210.32      216.67     15.20 o 
   1  13   5     1029.41      953.67     29.61 o 
   2  13   5       31.74       30.43      6.58 o 
   3  13   5       79.65       82.91      9.65 o 
   4  13   5       67.16       45.13      7.19 o 
  -6  14   5        4.27       11.54     11.76 o 
  -5  14   5      336.72      364.55     15.17 o 
  -4  14   5       83.37       74.37     10.05 o 
  -3  14   5       19.81       15.34      4.98 o 
  -2  14   5      351.62      328.28     11.88 o 
  -1  14   5      643.13      691.56     14.99 o 
   0  14   5      163.53      136.78     11.38 o 
   1  14   5      506.46      505.64     16.61 o 
   2  14   5      994.32      972.05     41.81 o 
   3  14   5       44.87       40.91      9.42 o 
  -3  15   5      744.66      742.72     19.65 o 
  -2  15   5      905.70      882.44     24.31 o 
  -1  15   5      898.18      880.23     49.86 o 
   0  15   5      414.02      386.25     15.18 o 
   1  15   5       73.63       60.08     14.65 o 
   2  15   5        1.66       11.64     11.56 o 
 -11   0   6     1385.11     1518.37     35.79 o 
 -10   0   6     6474.81     6733.51    105.08 o 
  -9   0   6        8.39       16.95      5.86 o 
  -8   0   6     5276.05     5232.04     56.87 o 
  -7   0   6     4059.70     4062.88     36.93 o 
  -6   0   6     4054.69     3821.67     99.49 o 
  -5   0   6    12581.05    11575.39     56.88 o 
  -4   0   6      293.66      324.58     28.84 o 
  -3   0   6      127.70      130.38      8.59 o 
  -2   0   6    14915.28    15265.22    821.48 o 
  -1   0   6    17585.05    17626.71    696.75 o 
   0   0   6      352.93      386.17      6.20 o 
   1   0   6     1551.31     1562.38     10.42 o 
   2   0   6    11688.22    11873.32    436.67 o 
   3   0   6     2192.89     2313.12    120.09 o 
   4   0   6    15109.13    15353.16    634.01 o 
   5   0   6     4615.72     4605.99    193.75 o 
   6   0   6      721.40      713.98     22.56 o 
   7   0   6    10989.33    11568.01     77.20 o 
   8   0   6      346.15      304.92     19.53 o 
 -11   1   6        1.12        5.48      4.05 o 
 -10   1   6        4.76        8.69      4.36 o 
  -9   1   6      632.87      630.50     10.67 o 
  -8   1   6      190.93      184.58      6.35 o 
  -7   1   6      291.44      262.82     10.21 o 
  -6   1   6      883.74      875.92     13.74 o 
  -5   1   6     2046.26     2038.17     37.04 o 
  -4   1   6     1128.13     1077.95     32.87 o 
  -3   1   6     1141.65     1105.52     44.65 o 
  -2   1   6     4796.30     4923.56    109.96 o 
  -1   1   6     2588.66     2665.04     63.50 o 
   0   1   6     2179.44     2281.38     52.84 o 
   1   1   6     1909.73     1935.93     29.33 o 
   2   1   6     1404.17     1437.17     35.30 o 
   3   1   6      242.25      295.50      7.24 o 
   4   1   6     1143.40     1144.34     30.57 o 
   5   1   6       45.85       35.04      3.91 o 
   6   1   6      193.95      197.78      7.69 o 
   7   1   6       13.91       13.77      6.77 o 
   8   1   6        0.44       10.49      7.29 o 
   9   1   6      220.86      226.97     19.32 o 
 -11   2   6     1645.05     1849.48     26.89 o 
 -10   2   6      835.15      898.02     17.06 o 
  -9   2   6      501.47      529.81     10.92 o 
  -8   2   6     3566.91     3564.29     45.45 o 
  -7   2   6     3169.82     2981.91     31.88 o 
  -6   2   6      644.92      582.10     12.35 o 
  -5   2   6     1787.11     1703.00     37.01 o 
  -4   2   6      211.52      204.82      5.36 o 
  -3   2   6       55.14       60.72      3.35 o 
  -2   2   6        9.41       26.91      4.70 o 
  -1   2   6     1185.56     1136.26     37.30 o 
   0   2   6     1672.79     1633.42     45.85 o 
   1   2   6     3936.47     4199.37     52.38 o 
   2   2   6     4909.23     5041.41     92.24 o 
   3   2   6     4128.24     4136.35     83.01 o 
   4   2   6     7966.05     8057.76    214.75 o 
   5   2   6     4446.48     4566.58    217.22 o 
   6   2   6      682.90      718.81     17.75 o 
   7   2   6     1271.46     1408.51     25.88 o 
   8   2   6     2124.26     2285.14     28.63 o 
 -11   3   6      417.27      447.65     16.24 o 
 -10   3   6       34.92       41.81      7.79 o 
  -9   3   6     2463.52     2469.17     69.77 o 
  -8   3   6      264.81      240.18      7.31 o 
  -7   3   6     2092.50     1974.72     28.77 o 
  -6   3   6      186.70      174.34      5.87 o 
  -5   3   6     1357.73     1308.36     43.26 o 
  -4   3   6     7079.10     7020.33    251.28 o 
  -3   3   6     1019.71     1122.46     11.05 o 
  -2   3   6     9167.58     9505.70     60.64 o 
  -1   3   6     3710.92     3694.58     21.30 o 
   0   3   6     1018.48     1034.46     29.72 o 
   1   3   6    14173.51    14825.37    184.39 o 
   2   3   6      896.33      999.20     15.11 o 
   3   3   6        4.22       23.83      6.94 o 
   4   3   6     2023.09     1982.18     53.82 o 
   5   3   6      206.41      199.35      7.85 o 
   6   3   6      252.27      252.39      9.10 o 
   7   3   6      840.45      840.55     21.78 o 
   8   3   6      456.15      462.25     22.82 o 
 -11   4   6      659.63      664.17     25.35 o 
 -10   4   6      131.88      123.42      8.02 o 
  -9   4   6     5273.51     5532.84    148.75 o 
  -8   4   6      335.86      338.89      9.96 o 
  -7   4   6      224.67      229.55      6.77 o 
  -6   4   6    12193.96    11436.67    179.85 o 
  -5   4   6     1625.28     1600.61     50.80 o 
  -4   4   6      308.55      338.48     17.32 o 
  -3   4   6     1535.99     1611.80     30.73 o 
  -2   4   6     5399.58     5522.91     89.62 o 
  -1   4   6      981.47      955.94     10.87 o 
   0   4   6     3647.77     3810.16     56.03 o 
   1   4   6      331.59      338.23      6.54 o 
   2   4   6       30.80       41.70      3.35 o 
   3   4   6    14233.85    14707.34    370.98 o 
   4   4   6        7.69       16.03      4.29 o 
   5   4   6     1944.31     1998.13     97.78 o 
   6   4   6     5051.91     4896.47    234.25 o 
   7   4   6       21.18       20.53      6.62 o 
   8   4   6      897.85      910.26     29.33 o 
 -10   5   6        2.71        5.27      5.53 o 
  -9   5   6       18.51       13.86      5.14 o 
  -8   5   6     1455.28     1463.14     68.26 o 
  -7   5   6      130.04      129.92      6.53 o 
  -6   5   6     2981.97     2944.93    119.99 o 
  -5   5   6     5423.70     5426.37    255.44 o 
  -4   5   6     2326.48     2538.54    101.82 o 
  -3   5   6    12424.63    12908.94    286.74 o 
  -2   5   6       88.73      114.18      4.71 o 
  -1   5   6     1074.28     1102.04     26.27 o 
   0   5   6    16762.75    17541.84    254.55 o 
   1   5   6     2031.40     2217.70     32.44 o 
   2   5   6     5311.55     5393.91     94.94 o 
   3   5   6     1319.94     1388.57     33.01 o 
   4   5   6       57.74       56.23      5.86 o 
   5   5   6      417.64      402.53     13.18 o 
   6   5   6      367.91      380.64     39.70 o 
   7   5   6       26.21       22.45      6.69 o 
   8   5   6        3.79        7.14      6.92 o 
 -10   6   6      204.80      205.44     12.32 o 
  -9   6   6     1286.55     1291.47     51.46 o 
  -8   6   6       12.10       14.53      4.78 o 
  -7   6   6      165.81      146.51      8.78 o 
  -6   6   6     1080.09     1052.80     65.69 o 
  -5   6   6      676.70      733.11     36.40 o 
  -4   6   6     1841.24     1983.14     81.70 o 
  -3   6   6      936.21      993.96     23.42 o 
  -2   6   6      539.82      528.53     12.01 o 
  -1   6   6      367.55      366.11     10.36 o 
   0   6   6     2284.33     2475.33     38.40 o 
   1   6   6     2937.59     3083.72     53.55 o 
   2   6   6      921.50      982.16     21.87 o 
   3   6   6       10.03       14.78      3.96 o 
   4   6   6      547.35      545.75     14.96 o 
   5   6   6       88.91       85.05      8.01 o 
   6   6   6     1069.77     1069.10     68.48 o 
   7   6   6      337.51      336.89     15.49 o 
   8   6   6      177.38      148.22     15.87 o 
 -10   7   6        3.87        9.61      7.26 o 
  -9   7   6        6.61       11.15      5.13 o 
  -8   7   6     1194.49     1171.33     65.94 o 
  -7   7   6      143.87      150.38     14.76 o 
  -6   7   6     5763.38     5692.02    271.21 o 
  -5   7   6     3049.46     3030.96    136.49 o 
  -4   7   6       82.80       77.92      5.75 o 
  -3   7   6    22867.31    22727.08    824.44 o 
  -2   7   6      587.78      558.41      8.69 o 
  -1   7   6     2942.77     2893.74     53.66 o 
   0   7   6    14494.60    14453.11    241.09 o 
   1   7   6     1667.67     1701.54     30.22 o 
   2   7   6     3639.21     3590.71     45.92 o 
   3   7   6     2445.18     2448.65     64.64 o 
   4   7   6      921.70      877.47     32.33 o 
   5   7   6      880.67      829.94     14.56 o 
   6   7   6        0.54        3.02      4.64 o 
   7   7   6        0.59        2.88      5.12 o 
  -9   8   6      340.11      333.34     27.09 o 
  -8   8   6      119.72      126.69     10.62 o 
  -7   8   6     1368.74     1322.34    125.53 o 
  -6   8   6      352.59      332.88     22.48 o 
  -5   8   6      947.38      956.64     48.23 o 
  -4   8   6      377.94      399.17      9.92 o 
  -3   8   6     1294.19     1331.73     56.91 o 
  -2   8   6      593.61      571.07     19.34 o 
  -1   8   6      446.31      458.39      9.13 o 
   0   8   6      779.17      826.22     15.58 o 
   1   8   6       58.92       69.94      4.43 o 
   2   8   6     1340.43     1314.73     42.99 o 
   3   8   6       61.77       67.48      5.12 o 
   4   8   6     1844.26     1803.97     50.92 o 
   5   8   6       12.11       22.70      5.78 o 
   6   8   6       79.42       78.64      8.28 o 
   7   8   6      287.28      245.64     11.68 o 
  -9   9   6      167.81      148.06     23.34 o 
  -8   9   6      296.59      266.96     25.33 o 
  -7   9   6     1674.31     1643.27     93.81 o 
  -6   9   6     1102.58     1049.68    119.10 o 
  -5   9   6     1413.65     1488.22     69.27 o 
  -4   9   6     5934.75     5988.35    303.49 o 
  -3   9   6     6918.17     7220.69    236.28 o 
  -2   9   6     8627.76     9036.18    251.22 o 
  -1   9   6     8301.83     8684.71    190.49 o 
   0   9   6     4778.28     4982.65    124.97 o 
   1   9   6     2098.92     2219.22     46.83 o 
   2   9   6      208.10      233.89      7.03 o 
   3   9   6      598.81      634.39     19.90 o 
   4   9   6      754.93      720.37     18.25 o 
   5   9   6       16.16       17.91      4.74 o 
   6   9   6       15.07       11.76      5.46 o 
   7   9   6       21.66       26.96     12.64 o 
  -9  10   6      403.50      391.64     22.59 o 
  -8  10   6       26.10       29.41      7.03 o 
  -7  10   6        9.03        3.85      5.25 o 
  -6  10   6     1933.21     1889.52    150.13 o 
  -5  10   6        2.80        5.58      3.80 o 
  -4  10   6      176.81      172.54     14.62 o 
  -3  10   6     1277.40     1291.29     33.22 o 
  -2  10   6      265.42      267.97      8.47 o 
  -1  10   6      540.16      535.65     13.22 o 
   0  10   6     1768.25     1797.02     40.40 o 
   1  10   6      372.98      364.29      8.82 o 
   2  10   6      162.16      137.88      7.96 o 
   3  10   6      759.55      738.82     32.95 o 
   4  10   6       54.81       58.58      6.12 o 
   5  10   6       58.48       53.54      8.82 o 
   6  10   6      289.50      266.61     11.87 o 
  -8  11   6        3.77        9.92      6.22 o 
  -7  11   6     3269.83     3443.23     47.94 o 
  -6  11   6      631.46      633.21     25.23 o 
  -5  11   6     1391.70     1488.57     49.53 o 
  -4  11   6     3390.76     3575.16     31.41 o 
  -3  11   6      888.36      940.11     17.80 o 
  -2  11   6     4633.12     4755.09    149.96 o 
  -1  11   6     2249.12     2287.15     43.71 o 
   0  11   6      363.36      369.82     15.07 o 
   1  11   6     6934.42     6973.25    208.53 o 
   2  11   6      917.80      849.73     21.43 o 
   3  11   6      592.47      545.98     19.62 o 
   4  11   6     2271.91     2248.95     63.34 o 
   5  11   6      116.52      117.65     10.43 o 
  -7  12   6      997.68     1029.29     31.44 o 
  -6  12   6        6.58        8.82     12.32 o 
  -5  12   6      912.34      974.63     26.97 o 
  -4  12   6      340.27      336.87     13.31 o 
  -3  12   6     1003.51     1032.63     38.17 o 
  -2  12   6      144.25      130.62      7.68 o 
  -1  12   6       72.81       74.63      7.43 o 
   0  12   6      794.58      773.51     26.25 o 
   1  12   6       19.64       14.59      4.76 o 
   2  12   6     1455.42     1397.86     34.47 o 
   3  12   6      155.87      128.67      9.23 o 
   4  12   6     1386.38     1302.26     39.71 o 
  -6  13   6      474.10      486.80     23.24 o 
  -5  13   6      758.35      780.11     18.97 o 
  -4  13   6     1081.71     1124.80     23.44 o 
  -3  13   6      588.03      584.03     16.70 o 
  -2  13   6     1755.14     1747.01     54.01 o 
  -1  13   6     1303.52     1309.19     34.37 o 
   0  13   6      477.71      468.01     15.32 o 
   1  13   6     1318.61     1304.56     43.02 o 
   2  13   6      471.35      463.62     17.28 o 
   3  13   6      154.18      116.08      8.76 o 
  -5  14   6     2578.34     2856.68     33.09 o 
  -4  14   6       61.25       50.80      9.31 o 
  -3  14   6       47.71       45.49      8.92 o 
  -2  14   6      628.22      624.79     26.11 o 
  -1  14   6     1050.14     1051.14     30.12 o 
   0  14   6        0.88        0.19      6.74 o 
   1  14   6      761.50      703.00     39.87 o 
   2  14   6     2624.67     2686.17     94.67 o 
  -3  15   6     1523.39     1537.42     36.57 o 
  -2  15   6        3.28       10.72     11.55 o 
  -1  15   6       16.44       10.99      7.11 o 
   0  15   6     1506.73     1472.19     36.19 o 
 -11   1   7      411.36      420.92     10.81 o 
 -10   1   7      160.61      155.04      9.88 o 
  -9   1   7      428.26      441.84      9.67 o 
  -8   1   7       20.33       25.96      4.82 o 
  -7   1   7      294.51      298.46      7.52 o 
  -6   1   7     1012.78      982.31     10.52 o 
  -5   1   7     1807.33     1803.47     47.29 o 
  -4   1   7     3990.37     3875.79    133.02 o 
  -3   1   7     1717.16     1732.65     58.51 o 
  -2   1   7     9581.83     9634.82    209.49 o 
  -1   1   7    11043.26    11054.00    251.40 o 
   0   1   7      947.31      992.90     17.73 o 
   1   1   7     8480.95     8698.22    132.05 o 
   2   1   7     1507.92     1385.50     53.80 o 
   3   1   7     2693.65     2684.35     58.93 o 
   4   1   7    12933.15    13374.25    338.15 o 
   5   1   7      229.93      212.91     10.56 o 
   6   1   7     1252.13     1209.17     35.88 o 
   7   1   7      728.71      722.59     18.41 o 
   8   1   7      291.00      318.73     14.28 o 
 -11   2   7       40.73       33.84      5.82 o 
 -10   2   7       79.03       75.43      6.70 o 
  -9   2   7     1928.78     2019.87     37.04 o 
  -8   2   7     1282.38     1283.63     23.75 o 
  -7   2   7       51.30       41.09      4.26 o 
  -6   2   7      466.46      440.82     12.57 o 
  -5   2   7      166.33      160.96      5.79 o 
  -4   2   7      150.08      155.80      6.87 o 
  -3   2   7       76.95       78.73      3.93 o 
  -2   2   7      452.54      385.85     14.07 o 
  -1   2   7      597.94      558.04     11.54 o 
   0   2   7      959.33     1033.79     18.61 o 
   1   2   7      779.65      797.64     15.15 o 
   2   2   7     3310.30     3409.55     75.64 o 
   3   2   7      291.03      272.57     10.15 o 
   4   2   7      549.53      565.42     11.91 o 
   5   2   7      504.33      474.62     16.11 o 
   6   2   7      387.03      388.87     24.14 o 
   7   2   7     4229.26     4397.49     36.72 o 
   8   2   7      206.95      196.07     11.52 o 
 -11   3   7      368.59      431.60     16.83 o 
 -10   3   7       48.89       49.15      7.16 o 
  -9   3   7        7.87        9.27      4.53 o 
  -8   3   7      661.72      665.27     10.22 o 
  -7   3   7      121.05      113.91      6.12 o 
  -6   3   7       27.20       37.48      4.37 o 
  -5   3   7      521.65      541.62     12.24 o 
  -4   3   7     3923.53     3903.04    151.78 o 
  -3   3   7     1427.36     1446.58     38.89 o 
  -2   3   7     5645.38     5576.49    157.53 o 
  -1   3   7     3372.05     3294.34    110.87 o 
   0   3   7     3209.40     3012.89    118.94 o 
   1   3   7     8146.50     8754.38    126.40 o 
   2   3   7     4687.88     5011.69    135.56 o 
   3   3   7     2776.46     2827.01     78.66 o 
   4   3   7      100.87       89.18      5.59 o 
   5   3   7      208.19      208.30      8.24 o 
   6   3   7      543.23      511.23     19.47 o 
   7   3   7      518.72      496.13     22.79 o 
   8   3   7      888.63      930.32     29.97 o 
 -11   4   7      170.90      164.79     17.17 o 
 -10   4   7      632.88      623.88     16.85 o 
  -9   4   7     1991.61     1989.30     82.45 o 
  -8   4   7      415.79      400.91     12.46 o 
  -7   4   7     2695.14     2594.30     36.95 o 
  -6   4   7     2499.98     2449.13     46.39 o 
  -5   4   7     3776.32     3609.94    118.66 o 
  -4   4   7     3235.59     3487.43    168.28 o 
  -3   4   7        6.19       13.05      2.34 o 
  -2   4   7      736.21      746.07     10.26 o 
  -1   4   7       37.35       67.57      3.23 o 
   0   4   7        3.91       15.07      3.51 o 
   1   4   7      109.08      137.84      5.29 o 
   2   4   7      381.66      363.89     15.48 o 
   3   4   7      241.10      254.28      6.95 o 
   4   4   7       79.58       84.26      6.44 o 
   5   4   7        4.47       11.52      4.49 o 
   6   4   7      226.68      244.26     12.54 o 
   7   4   7      978.54      971.76     25.85 o 
 -10   5   7       32.29       26.05      5.61 o 
  -9   5   7       15.52       26.13      5.67 o 
  -8   5   7       66.81       63.79      6.64 o 
  -7   5   7        0.88        6.72      3.75 o 
  -6   5   7        2.05       12.19      4.83 o 
  -5   5   7      464.51      447.14     15.80 o 
  -4   5   7      213.79      221.86     12.64 o 
  -3   5   7     2691.41     2780.05     53.84 o 
  -2   5   7      237.60      273.15      5.55 o 
  -1   5   7     1787.53     1979.91     12.33 o 
   0   5   7    17627.83    18206.60    299.78 o 
   1   5   7       23.18      137.29     49.54 o 
   2   5   7     4759.48     4905.35    107.54 o 
   3   5   7     2326.60     2426.30     86.73 o 
   4   5   7      211.96      212.52      8.15 o 
   5   5   7     6142.47     6089.12    377.41 o 
   6   5   7       51.95       45.54      7.88 o 
   7   5   7       42.17       40.04      9.16 o 
 -10   6   7     1242.33     1304.35     46.72 o 
  -9   6   7      448.32      416.46     17.31 o 
  -8   6   7      318.11      296.57     13.53 o 
  -7   6   7      531.12      508.75     22.89 o 
  -6   6   7     1689.88     1627.58     87.74 o 
  -5   6   7     1022.42     1003.84     54.62 o 
  -4   6   7     4758.47     4978.46    137.80 o 
  -3   6   7     3763.11     3939.92     53.93 o 
  -2   6   7       46.79       55.34      3.93 o 
  -1   6   7     4449.87     4392.83     58.88 o 
   0   6   7        0.90       16.04      2.85 o 
   1   6   7      122.62      118.51      4.79 o 
   2   6   7     1106.85     1151.42     19.88 o 
   3   6   7     7756.31     7629.40    233.54 o 
   4   6   7      689.66      706.80     57.62 o 
   5   6   7      591.33      570.84     27.09 o 
   6   6   7     6519.89     6424.19    194.54 o 
   7   6   7        7.74        3.74      6.31 o 
 -10   7   7      239.54      257.75     20.69 o 
  -9   7   7       16.30       13.14      4.79 o 
  -8   7   7      578.90      526.81     20.55 o 
  -7   7   7       19.32       18.80      6.15 o 
  -6   7   7       32.48       27.89      5.37 o 
  -5   7   7      169.40      154.65      9.59 o 
  -4   7   7       94.02      100.49      7.07 o 
  -3   7   7      780.55      840.42     30.17 o 
  -2   7   7       78.12       63.68      3.89 o 
  -1   7   7      190.83      179.69      5.90 o 
   0   7   7      196.72      202.08      5.11 o 
   1   7   7       43.59       45.42      3.34 o 
   2   7   7      756.92      772.30     25.17 o 
   3   7   7       77.12       76.17      6.54 o 
   4   7   7       27.46       26.57      5.31 o 
   5   7   7      138.44      130.87     18.49 o 
   6   7   7       23.46       26.70      6.99 o 
   7   7   7       24.39       19.93      7.03 o 
  -9   8   7      977.15     1006.37     20.38 o 
  -8   8   7     2817.12     2870.58    160.19 o 
  -7   8   7     1836.67     1834.65    109.39 o 
  -6   8   7     3613.58     3608.61    224.83 o 
  -5   8   7      666.21      662.23     33.43 o 
  -4   8   7     2311.40     2272.10     85.84 o 
  -3   8   7     3173.16     3326.02     52.94 o 
  -2   8   7      119.85      119.40      5.01 o 
  -1   8   7     2322.51     2335.35     50.86 o 
   0   8   7       77.04       82.74      4.52 o 
   1   8   7      528.33      530.95      9.83 o 
   2   8   7      308.61      318.04      8.23 o 
   3   8   7     2538.90     2510.23     75.41 o 
   4   8   7       48.81       49.82      5.50 o 
   5   8   7     1054.71     1049.28     28.05 o 
   6   8   7     2323.23     2284.47     66.77 o 
  -9   9   7       14.65       17.08      7.99 o 
  -8   9   7      185.39      186.67     30.84 o 
  -7   9   7      153.36      141.23     29.15 o 
  -6   9   7      222.75      234.62     14.38 o 
  -5   9   7      611.48      591.49     48.29 o 
  -4   9   7     1782.38     1825.25     91.94 o 
  -3   9   7       56.14       54.98      7.16 o 
  -2   9   7       56.30       63.15      5.60 o 
  -1   9   7       35.07       40.37      4.35 o 
   0   9   7     3667.18     3774.14     60.30 o 
   1   9   7     2288.29     2279.40     55.54 o 
   2   9   7      610.32      598.08     15.43 o 
   3   9   7      164.74      152.27      7.51 o 
   4   9   7     1467.77     1465.60     42.65 o 
   5   9   7     2227.44     2265.39     65.77 o 
   6   9   7      812.17      793.65     16.19 o 
  -9  10   7     1119.84     1178.74     32.46 o 
  -8  10   7      495.41      466.90     35.60 o 
  -7  10   7     2638.43     2538.20    221.37 o 
  -6  10   7     1283.30     1249.09     50.17 o 
  -5  10   7      965.35     1037.68     27.69 o 
  -4  10   7      731.92      782.03     15.98 o 
  -3  10   7     1265.11     1368.40     34.75 o 
  -2  10   7     6052.85     6230.66    261.51 o 
  -1  10   7      136.20      162.67      6.90 o 
   0  10   7      501.94      520.66     12.31 o 
   1  10   7       87.96       94.68      6.55 o 
   2  10   7     1445.66     1418.22     43.28 o 
   3  10   7      200.48      202.32      9.12 o 
   4  10   7     1575.59     1605.93     38.85 o 
   5  10   7     1327.43     1309.44     29.41 o 
   6  10   7       48.38       28.78     12.19 o 
  -8  11   7      120.21       98.11     10.40 o 
  -7  11   7        1.53       17.67     10.92 o 
  -6  11   7      581.29      579.25     25.84 o 
  -5  11   7       77.43       67.14     14.37 o 
  -4  11   7      591.02      618.04     18.83 o 
  -3  11   7      218.21      208.70     10.70 o 
  -2  11   7      440.18      485.12     18.49 o 
  -1  11   7      249.95      258.19      9.28 o 
   0  11   7       53.12       50.38      5.62 o 
   1  11   7     1097.68     1087.80     18.28 o 
   2  11   7      999.92      934.94     47.44 o 
   3  11   7      605.46      557.90     29.81 o 
   4  11   7      489.69      463.24     13.46 o 
   5  11   7        8.98       13.21     11.91 o 
  -7  12   7     1275.30     1350.41     34.92 o 
  -6  12   7      412.87      392.62     23.30 o 
  -5  12   7     1892.86     1952.98     38.32 o 
  -4  12   7      431.26      407.43     13.91 o 
  -3  12   7        4.66        3.18      5.44 o 
  -2  12   7      413.13      414.90     15.48 o 
  -1  12   7     1543.66     1537.40     38.71 o 
   0  12   7        1.28        4.97      3.85 o 
   1  12   7        4.88       12.44      6.19 o 
   2  12   7     1192.51     1142.62     40.70 o 
   3  12   7      490.53      474.02     23.99 o 
   4  12   7     1028.66      988.28     31.40 o 
  -6  13   7        2.12        6.85      8.74 o 
  -5  13   7       77.95       79.26     14.83 o 
  -4  13   7     2680.72     2902.47     79.34 o 
  -3  13   7        2.02        3.38      6.80 o 
  -2  13   7     1255.39     1298.73     22.72 o 
  -1  13   7     1789.62     1814.61     42.49 o 
   0  13   7       88.81       94.68      8.97 o 
   1  13   7     4481.69     4596.46    160.92 o 
   2  13   7      114.57      105.49      9.38 o 
   3  13   7       53.98       35.76      9.93 o 
  -4  14   7       48.40       35.72      8.98 o 
  -3  14   7      390.41      385.52     16.22 o 
  -2  14   7       35.87       34.96     15.16 o 
  -1  14   7      423.52      464.61     16.67 o 
   0  14   7        0.57       10.74      5.29 o 
   1  14   7       36.42       29.37      6.54 o 
   2  14   7      419.47      470.91     18.78 o 
   0  15   7     1257.15     1238.22     33.06 o 
 -11   0   8      185.89      175.67     11.90 o 
 -10   0   8      373.73      380.19     21.21 o 
  -9   0   8     1998.51     1992.48     35.02 o 
  -8   0   8      405.16      388.11     12.39 o 
  -7   0   8      131.23      142.85      8.81 o 
  -6   0   8     5251.67     5097.35     44.33 o 
  -5   0   8     1738.80     1795.52    148.46 o 
  -4   0   8     2933.55     2864.70    195.14 o 
  -3   0   8    27129.04    28214.46   1881.84 o 
  -2   0   8    46256.79    48686.77   2729.34 o 
  -1   0   8     1672.97     1764.25     44.77 o 
   0   0   8      111.26      130.96     41.19 o 
   1   0   8      233.45      243.65     21.94 o 
   2   0   8     2950.90     3096.35    127.44 o 
   3   0   8     1185.43     1264.11     43.48 o 
   4   0   8        0.55        9.15      5.29 o 
   5   0   8      147.55      150.50      9.48 o 
   6   0   8      470.91      478.93     21.88 o 
   7   0   8     2336.17     2463.83     41.82 o 
 -11   1   8      204.16      216.09      9.31 o 
 -10   1   8      165.82      172.89      8.35 o 
  -9   1   8      354.97      342.94     11.11 o 
  -8   1   8        3.52        8.44      3.83 o 
  -7   1   8     1411.91     1367.97     16.89 o 
  -6   1   8      131.47      140.15      5.92 o 
  -5   1   8     1754.81     1817.42     72.70 o 
  -4   1   8       87.28       68.52      4.21 o 
  -3   1   8     4256.67     4509.24    161.97 o 
  -2   1   8       10.36       19.32      3.74 o 
  -1   1   8      100.08       76.54      3.64 o 
   0   1   8     3043.59     3197.71     24.85 o 
   1   1   8     2847.31     3127.15     39.34 o 
   2   1   8       66.05       88.62      7.32 o 
   3   1   8      196.92      218.39     13.01 o 
   4   1   8      496.72      493.22     10.29 o 
   5   1   8      263.73      265.35      9.45 o 
   6   1   8      421.91      408.41     11.30 o 
   7   1   8      147.05      133.55     13.82 o 
   8   1   8      171.69      174.16     17.73 o 
 -11   2   8      238.59      208.22     11.54 o 
 -10   2   8       13.34       13.66      4.27 o 
  -9   2   8      317.82      322.09      8.56 o 
  -8   2   8     1235.21     1204.78     13.41 o 
  -7   2   8      967.74      945.66     20.89 o 
  -6   2   8     3238.75     3021.09     62.96 o 
  -5   2   8     2043.63     2030.75     64.58 o 
  -4   2   8     1035.18     1021.38     43.94 o 
  -3   2   8      401.97      316.92     10.39 o 
  -2   2   8       31.82       66.76      3.51 o 
  -1   2   8      671.59      623.47     19.76 o 
   0   2   8     1469.27     1578.90     21.91 o 
   1   2   8     1916.21     1983.62     28.75 o 
   2   2   8     1143.50     1200.05     26.83 o 
   3   2   8      660.31      697.12     20.28 o 
   4   2   8      259.70      265.84      7.18 o 
   5   2   8      156.77      148.09      7.77 o 
   6   2   8       30.73       30.24      8.40 o 
   7   2   8       45.57       43.28      7.39 o 
   8   2   8      287.78      265.47     20.34 o 
 -11   3   8       24.47       30.15     12.63 o 
 -10   3   8      105.94      100.32      8.92 o 
  -9   3   8      609.29      616.79     11.31 o 
  -8   3   8      521.48      492.19     15.70 o 
  -7   3   8     1630.84     1522.32     18.59 o 
  -6   3   8        1.52        8.45      3.67 o 
  -5   3   8        1.42        3.53      3.14 o 
  -4   3   8      961.75      914.89     34.07 o 
  -3   3   8     3212.54     3135.21    118.86 o 
  -2   3   8       27.41       35.86      2.76 o 
  -1   3   8       33.53       33.80      4.57 o 
   0   3   8     1763.43     1738.62     15.29 o 
   1   3   8      100.28      115.39      5.99 o 
   2   3   8       93.67       99.96      5.71 o 
   3   3   8      374.14      387.92     18.10 o 
   4   3   8      142.63      151.64      6.78 o 
   5   3   8      270.91      240.88     15.50 o 
   6   3   8     1153.96     1134.85     49.97 o 
   7   3   8     1130.28     1144.56     28.05 o 
 -11   4   8      133.09      170.45     16.55 o 
 -10   4   8     1501.98     1573.18     20.33 o 
  -9   4   8      864.92      887.78     20.31 o 
  -8   4   8      186.99      181.89      8.77 o 
  -7   4   8     2539.21     2448.94     20.46 o 
  -6   4   8       86.36       89.61      6.44 o 
  -5   4   8     5765.28     5476.10    295.22 o 
  -4   4   8     2722.68     2714.65     93.60 o 
  -3   4   8      386.60      409.77     22.94 o 
  -2   4   8     1077.04     1082.94     31.99 o 
  -1   4   8     3206.45     3210.22     94.47 o 
   0   4   8     3139.75     3212.44     42.40 o 
   1   4   8     1598.72     1663.40     14.19 o 
   2   4   8     2399.91     2514.08     82.78 o 
   3   4   8      527.75      511.11     14.18 o 
   4   4   8      573.58      588.82     34.30 o 
   5   4   8      129.54      118.74      9.57 o 
   6   4   8     1022.23      973.21     29.62 o 
   7   4   8       54.78       36.29     10.85 o 
 -10   5   8      697.34      694.75     19.60 o 
  -9   5   8     1786.15     1830.49     35.66 o 
  -8   5   8     1412.14     1445.29     49.70 o 
  -7   5   8      286.55      271.42     14.31 o 
  -6   5   8      617.89      559.92     15.76 o 
  -5   5   8       14.94       26.71      5.76 o 
  -4   5   8        2.87        4.33      4.97 o 
  -3   5   8      506.29      511.82     16.52 o 
  -2   5   8      218.89      212.04      5.95 o 
  -1   5   8       16.16       21.58      3.17 o 
   0   5   8     1945.74     2007.71     24.63 o 
   1   5   8      737.65      764.05     12.06 o 
   2   5   8     2973.97     3002.40     76.33 o 
   3   5   8     2615.05     2633.07     84.90 o 
   4   5   8     1078.84     1053.04     40.56 o 
   5   5   8     3432.54     3370.82    162.35 o 
   6   5   8      150.49      137.57     11.67 o 
   7   5   8       83.40       63.04      9.38 o 
 -10   6   8     1262.25     1335.09     49.11 o 
  -9   6   8      119.24      121.01     12.16 o 
  -8   6   8     1296.43     1287.07     28.44 o 
  -7   6   8     2112.76     2006.13     36.11 o 
  -6   6   8     1379.04     1363.94     34.31 o 
  -5   6   8      426.43      416.44     12.31 o 
  -4   6   8      584.38      585.85     19.31 o 
  -3   6   8       15.24       12.97      4.01 o 
  -2   6   8     2177.26     2196.27     23.78 o 
  -1   6   8       96.10       95.79      4.49 o 
   0   6   8      602.71      605.95      8.65 o 
   1   6   8       16.35       25.93      3.74 o 
   2   6   8        1.95        5.65      2.14 o 
   3   6   8     2045.20     2036.58     90.42 o 
   4   6   8      304.09      294.86     47.46 o 
   5   6   8      287.41      288.10     13.21 o 
   6   6   8       12.23       19.29      7.63 o 
   7   6   8      200.70      212.31     18.89 o 
 -10   7   8     2120.02     2248.12     41.85 o 
  -9   7   8      389.37      363.88     13.08 o 
  -8   7   8      537.66      544.81     13.28 o 
  -7   7   8       48.49       48.83      9.11 o 
  -6   7   8      122.76      119.74      9.27 o 
  -5   7   8      509.45      471.32     24.00 o 
  -4   7   8      537.35      505.23     18.02 o 
  -3   7   8      653.43      706.69     46.22 o 
  -2   7   8      663.37      702.69     10.55 o 
  -1   7   8     2098.97     2144.66     21.65 o 
   0   7   8      203.52      195.97      5.05 o 
   1   7   8     1354.14     1343.71     18.09 o 
   2   7   8     2756.84     2784.18     54.88 o 
   3   7   8     1213.49     1237.12     57.00 o 
   4   7   8       70.67       71.21      6.82 o 
   5   7   8     5376.67     5352.31    152.88 o 
   6   7   8     2146.57     2069.29     52.76 o 
  -9   8   8     1015.33     1051.25     28.72 o 
  -8   8   8      297.25      273.67     25.30 o 
  -7   8   8     1885.61     1852.21    122.48 o 
  -6   8   8     1267.82     1234.12     51.15 o 
  -5   8   8      196.80      188.69     10.05 o 
  -4   8   8      255.31      262.48     16.89 o 
  -3   8   8      636.92      646.71     18.33 o 
  -2   8   8      336.18      363.76      9.53 o 
  -1   8   8      208.03      204.08      8.24 o 
   0   8   8        0.33        5.81      2.23 o 
   1   8   8       42.00       41.23      3.60 o 
   2   8   8      188.12      172.96      7.10 o 
   3   8   8      787.29      782.66     30.88 o 
   4   8   8        3.79        7.32      5.02 o 
   5   8   8        0.07        9.24      5.20 o 
   6   8   8        0.90       12.18      5.06 o 
  -9   9   8      715.28      706.81     40.18 o 
  -8   9   8      898.17      903.20     53.27 o 
  -7   9   8      751.89      774.56     35.48 o 
  -6   9   8       54.49       42.82      7.55 o 
  -5   9   8       49.28       33.45     12.20 o 
  -4   9   8      114.60      102.30      9.76 o 
  -3   9   8       12.03       14.39      5.46 o 
  -2   9   8      162.43      175.07      9.70 o 
  -1   9   8      747.06      792.07     30.79 o 
   0   9   8      819.78      848.36     18.84 o 
   1   9   8     1049.46     1087.21     32.36 o 
   2   9   8      979.08      985.35     22.50 o 
   3   9   8     1773.30     1801.37     41.72 o 
   4   9   8     2355.36     2270.81     82.56 o 
   5   9   8      842.11      801.90     33.77 o 
  -8  10   8       16.70       15.60     11.31 o 
  -7  10   8      351.21      325.57     51.27 o 
  -6  10   8     1720.59     1698.83     72.95 o 
  -5  10   8      465.88      438.28     22.95 o 
  -4  10   8       44.06       48.51     11.44 o 
  -3  10   8        6.60        9.26      5.47 o 
  -2  10   8     1859.87     1969.43     23.54 o 
  -1  10   8        3.16       10.15      4.59 o 
   0  10   8      175.30      176.71      7.99 o 
   1  10   8        0.99        8.81      4.59 o 
   2  10   8       52.58       49.35      6.54 o 
   3  10   8      136.48      124.26      8.62 o 
   4  10   8       21.53       19.25      5.25 o 
   5  10   8       19.32       12.53      8.98 o 
  -8  11   8       12.82        4.16      6.81 o 
  -7  11   8     1708.17     1752.78     36.78 o 
  -6  11   8       32.81       37.46     12.55 o 
  -5  11   8      686.52      721.72     25.43 o 
  -4  11   8      283.60      303.71     18.57 o 
  -3  11   8     1025.33     1078.86     29.18 o 
  -2  11   8       60.82       58.98     13.61 o 
  -1  11   8       28.87       25.75      8.30 o 
   0  11   8     1166.70     1185.38     27.63 o 
   1  11   8      283.88      279.01     15.97 o 
   2  11   8      868.37      856.16     15.93 o 
   3  11   8     1698.66     1597.42     46.58 o 
   4  11   8     2136.27     1984.51     58.87 o 
  -6  12   8     1385.35     1521.47     35.22 o 
  -5  12   8      207.01      177.50     18.47 o 
  -4  12   8      611.90      621.53     23.72 o 
  -3  12   8      363.84      385.68     18.55 o 
  -2  12   8      112.13      104.23      9.00 o 
  -1  12   8      558.25      595.12     16.30 o 
   0  12   8      560.07      527.22     10.98 o 
   1  12   8      589.21      551.24     17.62 o 
   2  12   8      166.68      163.43      9.50 o 
   3  12   8       22.55       22.28      6.07 o 
  -5  13   8      423.14      423.26     25.04 o 
  -4  13   8       12.73       12.08     13.71 o 
  -3  13   8      160.48      130.11     10.87 o 
  -2  13   8       84.34       97.18     15.39 o 
  -1  13   8      385.08      383.46     15.06 o 
   0  13   8      868.83      872.42     20.77 o 
   1  13   8      629.77      603.52     16.93 o 
   2  13   8       85.20       58.55      7.98 o 
  -3  14   8     1743.15     1867.82     37.98 o 
  -2  14   8      890.46      941.02     33.11 o 
  -1  14   8      430.81      436.48     17.28 o 
   0  14   8      292.68      305.42     15.10 o 
   1  14   8      553.30      483.61     24.55 o 
 -11   1   9      133.88      126.82      7.95 o 
 -10   1   9      331.02      326.68      9.92 o 
  -9   1   9     4370.18     4541.39     25.56 o 
  -8   1   9      360.75      355.49      9.44 o 
  -7   1   9     3173.51     3212.74     28.60 o 
  -6   1   9     1577.38     1633.36     49.39 o 
  -5   1   9       44.53       55.71      4.20 o 
  -4   1   9     8902.07     9022.19    342.45 o 
  -3   1   9     1185.18     1259.02     40.64 o 
  -2   1   9     2323.61     2531.92     41.36 o 
  -1   1   9     2429.25     2466.33     35.42 o 
   0   1   9     1916.67     1988.53     19.81 o 
   1   1   9      602.45      624.10     10.81 o 
   2   1   9      309.45      311.28      7.99 o 
   3   1   9     1495.13     1547.87     25.67 o 
   4   1   9       47.75       43.92      5.21 o 
   5   1   9     1520.01     1521.13     38.77 o 
   6   1   9      499.25      501.24     23.17 o 
   7   1   9      554.81      517.14     16.77 o 
 -11   2   9      197.69      193.62     16.69 o 
 -10   2   9      677.97      720.34     13.14 o 
  -9   2   9      324.81      301.33      8.54 o 
  -8   2   9       20.40       22.25      4.87 o 
  -7   2   9     2752.19     2688.62     18.23 o 
  -6   2   9     2596.05     2514.86     52.45 o 
  -5   2   9      992.90     1006.46     28.77 o 
  -4   2   9      203.08      221.28     10.10 o 
  -3   2   9     5600.05     5528.16    159.60 o 
  -2   2   9     4545.27     4513.18    137.41 o 
  -1   2   9     4288.42     4245.96    101.95 o 
   0   2   9      592.64      616.32      9.17 o 
   1   2   9      260.46      262.20     11.48 o 
   2   2   9     4447.94     4661.13    108.93 o 
   3   2   9      126.70      120.14      6.26 o 
   4   2   9      368.66      374.17     17.41 o 
   5   2   9      354.01      345.77     10.54 o 
   6   2   9      559.50      521.51     15.18 o 
   7   2   9       10.95        7.55      8.24 o 
 -10   3   9       70.80       64.56      6.87 o 
  -9   3   9      426.78      410.78     16.17 o 
  -8   3   9     1898.21     1873.23     20.43 o 
  -7   3   9      283.44      279.23      7.95 o 
  -6   3   9     3140.64     2971.58    101.99 o 
  -5   3   9     5857.33     5919.59    168.73 o 
  -4   3   9      841.08      878.88     32.32 o 
  -3   3   9     2747.03     2557.87    101.49 o 
  -2   3   9       19.96       21.29      4.15 o 
  -1   3   9      872.55      907.87     10.47 o 
   0   3   9     2900.64     2985.87     34.84 o 
   1   3   9     1224.35     1223.25     25.82 o 
   2   3   9       36.25       43.86      5.72 o 
   3   3   9       20.69       21.18      4.21 o 
   4   3   9     3455.00     3525.92     87.52 o 
   5   3   9      148.45      138.61      8.76 o 
   6   3   9      566.39      544.22     27.64 o 
 -10   4   9      257.97      263.35     11.75 o 
  -9   4   9      148.94      143.41      9.16 o 
  -8   4   9       12.99       11.47      4.44 o 
  -7   4   9       73.08       68.06      5.40 o 
  -6   4   9       65.24       61.04      8.22 o 
  -5   4   9      723.35      681.50     47.98 o 
  -4   4   9     1112.76     1100.34     39.81 o 
  -3   4   9     2465.22     2478.65    116.27 o 
  -2   4   9       20.10       29.46      4.77 o 
  -1   4   9     3421.66     3491.69     16.70 o 
   0   4   9     2526.68     2634.15     49.48 o 
   1   4   9     1308.67     1390.55     20.68 o 
   2   4   9     3086.98     3225.00     68.11 o 
   3   4   9        7.50        9.77      3.38 o 
   4   4   9      255.44      272.00      9.81 o 
   5   4   9      674.19      666.15     28.95 o 
   6   4   9        1.87        3.63      5.79 o 
   7   4   9       99.50       88.89     15.15 o 
 -10   5   9     1440.30     1498.28     39.62 o 
  -9   5   9      233.87      275.69     40.06 o 
  -8   5   9     4420.50     4411.89     88.45 o 
  -7   5   9        3.54        8.36      4.21 o 
  -6   5   9       95.42       92.92      6.73 o 
  -5   5   9     4656.42     4476.91    335.87 o 
  -4   5   9      416.00      394.69     11.88 o 
  -3   5   9     1249.29     1273.76     48.04 o 
  -2   5   9        2.12        5.95      2.13 o 
  -1   5   9      611.02      619.79      8.67 o 
   0   5   9     3179.56     3284.09     39.76 o 
   1   5   9      595.18      617.38      9.25 o 
   2   5   9       54.03       48.26      5.19 o 
   3   5   9      589.23      584.58     21.67 o 
   4   5   9      693.01      711.37     77.33 o 
   5   5   9       13.99       11.69      5.63 o 
   6   5   9      298.93      275.41     19.31 o 
 -10   6   9        0.36        4.95      7.45 o 
  -9   6   9      351.29      365.57     16.49 o 
  -8   6   9      315.24      311.46     11.26 o 
  -7   6   9     1028.76      983.82     41.82 o 
  -6   6   9      139.10      130.51      7.63 o 
  -5   6   9     3198.46     3157.37    155.91 o 
  -4   6   9     1283.29     1442.49     28.14 o 
  -3   6   9       40.90       48.91      5.50 o 
  -2   6   9     6731.84     7026.00     79.62 o 
  -1   6   9       56.43       57.84      4.94 o 
   0   6   9     1270.38     1283.08     17.00 o 
   1   6   9     3007.14     3095.77     45.75 o 
   2   6   9      116.47      110.27      6.08 o 
   3   6   9     1359.92     1334.50     57.82 o 
   4   6   9      472.78      421.55     47.62 o 
   5   6   9      484.00      435.07     47.34 o 
   6   6   9     1288.15     1283.30     54.44 o 
  -9   7   9      372.50      377.65     15.04 o 
  -8   7   9       59.50       41.89      6.69 o 
  -7   7   9      351.90      333.55     10.19 o 
  -6   7   9       16.09       14.20      8.52 o 
  -5   7   9      187.45      180.34     16.11 o 
  -4   7   9      870.99      846.83     22.71 o 
  -3   7   9      100.75      110.75      7.25 o 
  -2   7   9       77.11       78.91      5.04 o 
  -1   7   9      860.87      871.61     10.89 o 
   0   7   9      280.25      293.50      7.94 o 
   1   7   9       46.50       41.41      4.17 o 
   2   7   9       80.91       86.98      5.82 o 
   3   7   9       85.79       85.61      8.84 o 
   4   7   9      186.28      159.78     11.97 o 
   5   7   9      405.42      354.74     17.21 o 
  -9   8   9      197.46      189.33     11.02 o 
  -8   8   9       29.84       23.34      6.32 o 
  -7   8   9      449.50      432.90     27.60 o 
  -6   8   9       27.09       34.59      8.54 o 
  -5   8   9     1001.08      970.67     50.34 o 
  -4   8   9      157.09      156.09     12.01 o 
  -3   8   9        7.61       16.50      6.00 o 
  -2   8   9     2565.74     2680.63     19.73 o 
  -1   8   9      429.24      433.19      9.09 o 
   0   8   9     1735.88     1770.79     16.72 o 
   1   8   9     2896.28     2900.81     44.80 o 
   2   8   9     1031.47     1044.44     41.13 o 
   3   8   9     3676.35     3753.78     79.30 o 
   4   8   9     1016.50      984.94     37.68 o 
   5   8   9      215.48      177.40     10.52 o 
  -8   9   9     1662.71     1631.97     52.15 o 
  -7   9   9      316.84      298.67     19.86 o 
  -6   9   9       73.87       64.44      8.86 o 
  -5   9   9      985.08      950.28     55.11 o 
  -4   9   9     1034.75      987.85     23.26 o 
  -3   9   9     1861.26     1868.08     34.29 o 
  -2   9   9        5.89       11.12      4.24 o 
  -1   9   9     1467.72     1490.03     23.72 o 
   0   9   9     1815.94     1861.85     18.76 o 
   1   9   9      145.31      134.52      6.61 o 
   2   9   9      314.07      325.71     12.01 o 
   3   9   9      841.26      825.35     31.80 o 
   4   9   9      464.55      456.88     20.32 o 
   5   9   9       22.99       25.72     11.91 o 
  -8  10   9       24.09       21.13      6.85 o 
  -7  10   9      241.80      239.78     12.61 o 
  -6  10   9     1606.86     1568.88     70.23 o 
  -5  10   9        3.39        9.92      7.23 o 
  -4  10   9      907.85      913.98     28.09 o 
  -3  10   9     4356.47     4635.33     53.52 o 
  -2  10   9      144.06      145.80      9.80 o 
  -1  10   9     3077.80     3262.42     41.78 o 
   0  10   9      109.98      108.58      7.72 o 
   1  10   9       11.11        5.20      3.60 o 
   2  10   9     3529.01     3493.77     59.78 o 
   3  10   9       47.47       34.48      6.82 o 
   4  10   9      368.14      326.60     16.60 o 
  -7  11   9      116.41      123.77     17.73 o 
  -6  11   9      186.09      184.43     16.87 o 
  -5  11   9        9.81        8.98     11.10 o 
  -4  11   9      142.15      143.52     18.34 o 
  -3  11   9        1.85        7.61     10.06 o 
  -2  11   9        6.79       11.09      5.83 o 
  -1  11   9      123.49      117.17     11.10 o 
   0  11   9       44.78       34.23      6.63 o 
   1  11   9      519.08      472.95     11.34 o 
   2  11   9       17.48       14.45      4.84 o 
   3  11   9        3.41        5.67      5.09 o 
  -6  12   9      375.46      375.97     23.97 o 
  -5  12   9      217.13      158.52     18.64 o 
  -4  12   9       16.60       17.39     11.47 o 
  -3  12   9      731.55      809.87     28.37 o 
  -2  12   9       24.70       11.28      6.66 o 
  -1  12   9     2856.08     2938.30     31.23 o 
   0  12   9     1519.64     1522.56     26.83 o 
   1  12   9      262.29      241.77     13.80 o 
   2  12   9     1773.62     1742.47     57.51 o 
   3  12   9      280.18      272.34     20.64 o 
  -4  13   9     3004.70     3242.09     49.98 o 
  -3  13   9        3.52        6.12     10.49 o 
  -2  13   9       71.16       77.92     10.34 o 
  -1  13   9      950.71      998.06     21.25 o 
   0  13   9      145.23      152.82     22.46 o 
   1  13   9      290.60      279.14     15.20 o 
  -2  14   9     1361.60     1441.12     34.25 o 
  -1  14   9       16.95       15.58     12.24 o 
 -11   0  10     1245.81     1322.70     34.69 o 
 -10   0  10      284.71      281.79     15.42 o 
  -9   0  10     2514.42     2596.47     29.41 o 
  -8   0  10      215.91      205.45     10.83 o 
  -7   0  10      828.34      846.14     22.58 o 
  -6   0  10      163.46      146.61     10.29 o 
  -5   0  10      954.48      957.96     71.62 o 
  -4   0  10     1614.15     1635.66     92.32 o 
  -3   0  10      144.17      149.47      7.55 o 
  -2   0  10     2107.33     2049.94     98.89 o 
  -1   0  10     2824.35     2957.31     35.55 o 
   0   0  10     1423.40     1518.46     27.61 o 
   1   0  10      946.20      916.85     22.53 o 
   2   0  10     6673.18     7040.78    267.12 o 
   3   0  10      187.26      186.16     33.76 o 
   4   0  10     1769.61     1780.12     64.35 o 
   5   0  10     5187.44     5218.52    256.80 o 
   6   0  10      135.22      122.37     15.23 o 
 -11   1  10       22.74       19.03     13.01 o 
 -10   1  10        9.76       10.68      5.33 o 
  -9   1  10       54.34       58.94      5.77 o 
  -8   1  10      470.83      456.34     10.22 o 
  -7   1  10      174.63      156.95      9.36 o 
  -6   1  10      105.32      105.23      6.75 o 
  -5   1  10      881.27      898.50     30.50 o 
  -4   1  10     2676.79     2746.37     92.82 o 
  -3   1  10       53.77       62.58      4.64 o 
  -2   1  10      163.61      174.79      5.94 o 
  -1   1  10     1636.04     1646.02     49.02 o 
   0   1  10     2587.38     2619.77     37.80 o 
   1   1  10      819.32      783.33     31.85 o 
   2   1  10       36.82       49.32      5.43 o 
   3   1  10      514.57      502.65     11.10 o 
   4   1  10     2667.76     2773.73     74.72 o 
   5   1  10     1214.48     1234.96     33.99 o 
   6   1  10       30.26       34.42      7.54 o 
 -10   2  10      219.03      239.61      9.30 o 
  -9   2  10     1510.90     1545.66     22.33 o 
  -8   2  10     1172.78     1164.37     14.11 o 
  -7   2  10      259.75      262.63      9.37 o 
  -6   2  10      615.64      593.97     15.80 o 
  -5   2  10      195.35      185.98      6.10 o 
  -4   2  10        0.47        7.12      2.60 o 
  -3   2  10        0.70        8.90      2.60 o 
  -2   2  10       87.32       92.90      7.84 o 
  -1   2  10      699.56      740.27     10.59 o 
   0   2  10     1329.93     1377.14     28.76 o 
   1   2  10     1154.85     1201.25     44.43 o 
   2   2  10     2145.51     2219.42     51.89 o 
   3   2  10     3268.09     3323.84     65.25 o 
   4   2  10     1458.67     1518.77     49.97 o 
   5   2  10      309.44      312.48     12.02 o 
   6   2  10      422.67      414.14     25.94 o 
 -10   3  10      845.07      826.76     16.32 o 
  -9   3  10      911.67      883.19     13.56 o 
  -8   3  10        6.75       14.97      4.36 o 
  -7   3  10      539.06      496.76     11.39 o 
  -6   3  10     1230.54     1126.65     73.66 o 
  -5   3  10       72.22       71.07      4.88 o 
  -4   3  10     2650.01     2645.19    107.03 o 
  -3   3  10      297.14      304.62     23.15 o 
  -2   3  10      207.35      205.78      9.92 o 
  -1   3  10     2775.24     2821.83     32.77 o 
   0   3  10       27.96       30.47     12.92 o 
   1   3  10     4265.29     4397.27     63.31 o 
   2   3  10       16.90       15.10      4.91 o 
   3   3  10      374.63      388.68     10.69 o 
   4   3  10     5171.02     5322.23    102.08 o 
   5   3  10     1121.68     1146.21     37.69 o 
   6   3  10      483.65      467.97     20.82 o 
 -10   4  10     1333.80     1488.28     21.06 o 
  -9   4  10      239.71      252.83     10.88 o 
  -8   4  10     1301.42     1281.40     17.74 o 
  -7   4  10      557.92      509.90     19.96 o 
  -6   4  10      774.58      732.24     33.83 o 
  -5   4  10      246.10      222.36     17.22 o 
  -4   4  10       12.05       19.91      3.84 o 
  -3   4  10      981.42      935.59     43.99 o 
  -2   4  10     5040.26     5330.96     25.74 o 
  -1   4  10      903.35      873.00     12.14 o 
   0   4  10       56.49       59.48      9.15 o 
   1   4  10     6360.39     6608.13    170.02 o 
   2   4  10      375.13      361.52     12.40 o 
   3   4  10     3108.42     3155.92     94.53 o 
   4   4  10     1170.04     1167.78     54.68 o 
   5   4  10       27.56       18.79      5.94 o 
   6   4  10     3179.10     3131.39    153.70 o 
 -10   5  10       24.02       39.50     12.90 o 
  -9   5  10       63.15       58.01      7.79 o 
  -8   5  10      558.56      568.73     23.15 o 
  -7   5  10      647.53      624.87     13.36 o 
  -6   5  10      762.12      767.46     26.30 o 
  -5   5  10     4012.57     3934.02    310.44 o 
  -4   5  10      590.47      620.07     28.80 o 
  -3   5  10      628.63      633.49     26.47 o 
  -2   5  10     1396.66     1479.94     15.62 o 
  -1   5  10     1975.12     2108.52     20.71 o 
   0   5  10     6197.23     6422.58     60.81 o 
   1   5  10      140.11      178.41     21.63 o 
   2   5  10      327.20      304.18      8.13 o 
   3   5  10      435.88      404.56     13.01 o 
   4   5  10      769.18      741.57     44.68 o 
   5   5  10      152.92      148.06     15.67 o 
   6   5  10       78.27       58.31     14.06 o 
  -9   6  10       19.39       23.77      5.71 o 
  -8   6  10       65.33       56.56      7.67 o 
  -7   6  10      315.94      298.65     10.33 o 
  -6   6  10      807.85      778.74     25.90 o 
  -5   6  10      312.26      314.30     24.33 o 
  -4   6  10      219.57      214.14     12.96 o 
  -3   6  10       13.99       10.74      3.26 o 
  -2   6  10      923.98      945.96     13.62 o 
  -1   6  10      121.08      118.34      7.09 o 
   0   6  10      775.89      782.16     19.63 o 
   1   6  10      809.70      820.81     15.41 o 
   2   6  10     1042.82     1034.88     20.85 o 
   3   6  10      149.99      135.63     10.48 o 
   4   6  10      144.12      123.25      8.40 o 
   5   6  10      117.29      103.34     18.18 o 
  -9   7  10       13.63       17.02      5.80 o 
  -8   7  10      308.65      282.25     15.25 o 
  -7   7  10     1334.92     1266.59     55.06 o 
  -6   7  10      459.70      444.33     15.64 o 
  -5   7  10     2544.76     2470.99    192.75 o 
  -4   7  10     1131.97     1063.36     61.56 o 
  -3   7  10     1498.07     1554.38     31.21 o 
  -2   7  10     2086.77     2091.07     26.24 o 
  -1   7  10       51.14       46.06      4.70 o 
   0   7  10     1228.10     1216.66     12.70 o 
   1   7  10       80.29       77.36      5.41 o 
   2   7  10      595.04      613.03     13.40 o 
   3   7  10      642.19      626.03     14.43 o 
   4   7  10      714.75      673.89     36.22 o 
   5   7  10     1127.45     1077.79     22.07 o 
  -8   8  10      220.44      196.98     10.48 o 
  -7   8  10      219.00      188.87      9.92 o 
  -6   8  10      283.30      248.65     12.37 o 
  -5   8  10       49.55       45.64      9.94 o 
  -4   8  10      169.69      138.27     11.68 o 
  -3   8  10      834.92      872.91     24.58 o 
  -2   8  10     1890.98     1876.29     29.25 o 
  -1   8  10      339.91      339.36     10.13 o 
   0   8  10       23.99       19.07      4.22 o 
   1   8  10      348.02      341.96     10.60 o 
   2   8  10     5214.68     5281.73    114.18 o 
   3   8  10       18.42       26.12      6.58 o 
   4   8  10       15.30       13.45      6.64 o 
  -8   9  10      366.60      351.05     23.43 o 
  -7   9  10      530.50      505.19     13.04 o 
  -6   9  10      877.51      840.82     49.30 o 
  -5   9  10     1818.04     1859.08     87.97 o 
  -4   9  10     4349.46     4526.28     52.19 o 
  -3   9  10     2763.06     2923.56     41.64 o 
  -2   9  10     3132.52     3284.67     29.30 o 
  -1   9  10     2832.56     2969.44     22.50 o 
   0   9  10       90.95       81.22      5.62 o 
   1   9  10      214.00      195.56     11.27 o 
   2   9  10      374.81      360.80     23.74 o 
   3   9  10      100.91       91.42      9.54 o 
   4   9  10      223.46      220.71     13.17 o 
  -8  10  10      111.75       97.17     17.28 o 
  -7  10  10      334.35      319.04     19.55 o 
  -6  10  10      171.40      131.80     10.52 o 
  -5  10  10       24.99       18.25     11.78 o 
  -4  10  10      276.01      260.31     19.37 o 
  -3  10  10       44.26       41.75      9.26 o 
  -2  10  10     3086.44     3269.62     43.81 o 
  -1  10  10       35.99       37.50      6.67 o 
   0  10  10       57.60       45.42      7.20 o 
   1  10  10     1324.03     1338.11     43.26 o 
   2  10  10      360.56      332.38     12.09 o 
   3  10  10      174.96      147.70     11.59 o 
  -6  11  10      972.13     1023.11     31.87 o 
  -5  11  10       37.05       31.90     14.10 o 
  -4  11  10      371.18      393.08     22.21 o 
  -3  11  10      583.39      603.11     25.59 o 
  -2  11  10      297.50      315.93     20.45 o 
  -1  11  10     1205.02     1200.22     20.87 o 
   0  11  10       85.72       72.34      7.49 o 
   1  11  10     2483.35     2519.90     28.12 o 
   2  11  10      732.07      680.31     19.58 o 
   3  11  10       16.71        9.32      7.55 o 
  -5  12  10       10.95        7.12     10.61 o 
  -4  12  10      252.83      254.40     19.44 o 
  -3  12  10      154.78      146.94     16.62 o 
  -2  12  10      894.23      901.36     29.50 o 
  -1  12  10       67.38       58.95      8.90 o 
   0  12  10       17.26       16.73      5.69 o 
   1  12  10        2.86        3.88      6.17 o 
  -2  13  10      542.61      524.15     26.70 o 
  -1  13  10      503.69      487.20     16.49 o 
   0  13  10      304.71      299.19     15.80 o 
 -10   1  11        7.82        3.99      4.60 o 
  -9   1  11     1634.92     1657.02     17.49 o 
  -8   1  11     1442.96     1425.15     22.25 o 
  -7   1  11      112.03      105.89      9.00 o 
  -6   1  11       42.87       43.12      4.18 o 
  -5   1  11     3251.02     3311.30    115.05 o 
  -4   1  11       45.26       48.50      4.57 o 
  -3   1  11     3600.81     3678.41    100.80 o 
  -2   1  11     4046.95     4225.95     83.91 o 
  -1   1  11     1256.58     1266.11     18.68 o 
   0   1  11     2772.18     2850.01     38.16 o 
   1   1  11     1542.07     1488.72     20.15 o 
   2   1  11     3624.79     3719.06     57.48 o 
   3   1  11     3117.86     3212.09     75.12 o 
   4   1  11     1994.13     1983.08     50.25 o 
   5   1  11      188.11      193.42     12.74 o 
   6   1  11       63.98       61.19     14.34 o 
 -10   2  11        0.89        4.17      4.38 o 
  -9   2  11      767.30      766.39     13.10 o 
  -8   2  11     1010.20     1024.28     16.36 o 
  -7   2  11     1098.56     1057.44     18.82 o 
  -6   2  11     1592.94     1583.03     59.62 o 
  -5   2  11      146.24      130.24      6.41 o 
  -4   2  11      115.99      119.93      5.61 o 
  -3   2  11     1260.34     1243.63     43.19 o 
  -2   2  11      184.74      181.64      7.35 o 
  -1   2  11      928.78      920.62     16.32 o 
   0   2  11      117.01      111.22     11.09 o 
   1   2  11      211.88      212.76      9.75 o 
   2   2  11      276.21      258.19      9.47 o 
   3   2  11       69.23       64.48      6.43 o 
   4   2  11       15.48       15.61      4.61 o 
   5   2  11     1083.66     1066.81     41.08 o 
   6   2  11       88.45       84.54     10.50 o 
 -10   3  11      977.79     1019.96     18.43 o 
  -9   3  11      173.31      155.66      7.82 o 
  -8   3  11      478.50      464.30     10.54 o 
  -7   3  11        1.34        4.26      4.87 o 
  -6   3  11     1546.46     1564.82     41.77 o 
  -5   3  11       24.34       32.89      4.23 o 
  -4   3  11     2704.30     2708.85     94.69 o 
  -3   3  11     1891.97     1908.18     59.79 o 
  -2   3  11      826.30      845.13     12.26 o 
  -1   3  11     2688.95     2735.12     25.64 o 
   0   3  11     2902.02     3018.55     27.26 o 
   1   3  11     3232.99     3399.17     84.06 o 
   2   3  11      974.00     1010.52     26.63 o 
   3   3  11      598.88      602.46     26.23 o 
   4   3  11       36.77       23.56      5.43 o 
   5   3  11      612.70      573.90     19.46 o 
   6   3  11     1337.90     1317.61     84.02 o 
  -9   4  11      716.07      714.83     15.61 o 
  -8   4  11      965.47      913.17     17.15 o 
  -7   4  11     2190.01     2090.93     59.26 o 
  -6   4  11     1526.57     1477.78     82.67 o 
  -5   4  11     1465.86     1387.50     61.87 o 
  -4   4  11      403.08      389.05     21.98 o 
  -3   4  11       30.92       31.86      3.92 o 
  -2   4  11     1396.23     1486.79     35.85 o 
  -1   4  11       38.75       34.14      5.48 o 
   0   4  11        0.39        6.97      6.03 o 
   1   4  11      373.68      378.33      8.70 o 
   2   4  11      261.55      252.46      9.64 o 
   3   4  11      541.10      554.90     27.44 o 
   4   4  11       21.80       23.71      7.54 o 
   5   4  11      951.54      948.26     54.92 o 
  -9   5  11      554.51      546.06     14.17 o 
  -8   5  11      841.87      845.83     21.58 o 
  -7   5  11       91.54       87.75      8.57 o 
  -6   5  11      118.64       93.60      8.06 o 
  -5   5  11       82.23       75.25      6.66 o 
  -4   5  11      923.49      946.93     47.73 o 
  -3   5  11      376.50      396.82     10.34 o 
  -2   5  11     2163.69     2232.54     71.32 o 
  -1   5  11     2888.34     3094.80     36.27 o 
   0   5  11     1833.64     1836.56     28.12 o 
   1   5  11      431.61      441.18     13.02 o 
   2   5  11      261.64      243.32      8.76 o 
   3   5  11     1166.22     1120.86     65.02 o 
   4   5  11       24.37       31.00      8.03 o 
   5   5  11      642.65      601.20     35.85 o 
  -9   6  11       47.16       39.57      6.44 o 
  -8   6  11       75.46       80.39      8.16 o 
  -7   6  11     3579.35     3523.77     46.19 o 
  -6   6  11      185.73      170.80     11.62 o 
  -5   6  11     3851.19     3665.73    301.63 o 
  -4   6  11     2039.64     1926.58    111.04 o 
  -3   6  11       28.83       22.38      4.22 o 
  -2   6  11     1437.99     1488.65     23.32 o 
  -1   6  11       95.63       86.56      6.60 o 
   0   6  11       68.57       60.54      7.49 o 
   1   6  11       65.57       50.65      5.12 o 
   2   6  11      801.39      809.40     12.09 o 
   3   6  11     1244.89     1201.78     38.25 o 
   4   6  11      971.20      934.58     47.51 o 
  -8   7  11      201.58      205.13     11.00 o 
  -7   7  11       11.69       12.95      4.91 o 
  -6   7  11       36.79       46.84      6.31 o 
  -5   7  11      506.33      461.83     39.07 o 
  -4   7  11       13.69       13.35      4.45 o 
  -3   7  11       74.95       59.63      7.36 o 
  -2   7  11      171.41      165.86      8.29 o 
  -1   7  11        3.21       12.58      5.13 o 
   0   7  11      235.04      228.40     11.95 o 
   1   7  11      306.39      290.09      8.53 o 
   2   7  11      127.09      124.41      8.51 o 
   3   7  11        0.70        7.73      5.22 o 
   4   7  11      172.60      161.31     11.26 o 
  -8   8  11     1857.51     1823.30     40.95 o 
  -7   8  11     1721.76     1709.21     73.58 o 
  -6   8  11      776.43      756.01     31.87 o 
  -5   8  11     2099.83     1964.68    162.25 o 
  -4   8  11      961.09      863.93     88.47 o 
  -3   8  11      498.69      524.17     21.35 o 
  -2   8  11      203.01      222.46     18.05 o 
  -1   8  11      160.38      148.49      8.46 o 
   0   8  11       30.38       19.22      7.03 o 
   1   8  11      203.69      185.60      8.21 o 
   2   8  11       70.82       61.57      8.13 o 
   3   8  11      971.69      947.99     35.45 o 
   4   8  11      423.29      395.54     29.65 o 
  -8   9  11       56.01       59.16     12.60 o 
  -7   9  11      597.50      556.66     14.34 o 
  -6   9  11       59.39       54.89      6.91 o 
  -5   9  11      577.06      568.86     29.94 o 
  -4   9  11       84.32       74.54     13.81 o 
  -3   9  11        8.66       10.95      8.08 o 
  -2   9  11      473.50      478.75     14.51 o 
  -1   9  11       20.87       15.56      4.52 o 
   0   9  11      106.32       97.03      7.50 o 
   1   9  11      126.32      115.73     11.14 o 
   2   9  11       28.97       18.80      5.90 o 
   3   9  11      253.62      243.33     10.61 o 
  -7  10  11      641.10      600.29     18.69 o 
  -6  10  11      964.57      961.96     27.08 o 
  -5  10  11      522.81      537.94     23.67 o 
  -4  10  11     1787.66     1855.58     37.81 o 
  -3  10  11     2451.26     2511.25     41.14 o 
  -2  10  11     1119.27     1141.76     29.64 o 
  -1  10  11       58.75       58.35      9.04 o 
   0  10  11        0.14        5.16      6.24 o 
   1  10  11       26.92       27.66     12.58 o 
   2  10  11      510.31      465.92     16.68 o 
  -5  11  11      413.70      422.24     22.95 o 
  -4  11  11      281.88      275.65     19.73 o 
  -3  11  11      393.51      382.09     23.27 o 
  -2  11  11      107.89      100.33     14.13 o 
  -1  11  11       72.10       74.04     14.26 o 
   0  11  11      731.01      722.63     29.54 o 
   1  11  11      555.20      558.86     21.19 o 
   2  11  11      411.41      407.72     24.49 o 
  -3  12  11       35.73       38.63     14.24 o 
  -2  12  11      110.42       85.19     15.45 o 
  -1  12  11        2.51       -0.08      5.68 o 
   0  12  11        0.10        6.37      6.98 o 
 -10   0  12        2.34        0.84      8.29 o 
  -9   0  12     1270.00     1318.94     26.12 o 
  -8   0  12     2201.17     2214.77     28.55 o 
  -7   0  12      258.52      257.87     17.87 o 
  -6   0  12     7181.35     7375.86    501.06 o 
  -5   0  12     1308.80     1348.04     66.11 o 
  -4   0  12    10478.84    10878.31    546.14 o 
  -3   0  12    28757.04    29554.47   1438.33 o 
  -2   0  12       15.72      119.99     13.21 o 
  -1   0  12      609.42      578.51     20.05 o 
   0   0  12      728.98      719.18     23.04 o 
   1   0  12     1615.45     1576.29     31.48 o 
   2   0  12     1461.44     1454.91     31.41 o 
   3   0  12      146.93      157.57     21.23 o 
   4   0  12      138.76      124.14     16.20 o 
   5   0  12       35.70       18.39      7.88 o 
 -10   1  12       20.37       19.40     17.42 o 
  -9   1  12      844.23      826.99     13.83 o 
  -8   1  12       20.82       14.86      4.37 o 
  -7   1  12      446.93      409.05     23.85 o 
  -6   1  12     1088.65     1086.82     44.93 o 
  -5   1  12     1358.75     1368.91     50.64 o 
  -4   1  12      380.50      404.04     16.37 o 
  -3   1  12       83.09       76.59      9.06 o 
  -2   1  12      471.85      459.39     13.26 o 
  -1   1  12      314.21      343.33     36.56 o 
   0   1  12     1352.35     1360.80     23.66 o 
   1   1  12      128.54      114.36     13.52 o 
   2   1  12       19.97       17.78      6.29 o 
   3   1  12      267.48      246.54      8.78 o 
   4   1  12        3.35        7.59      4.60 o 
   5   1  12       62.44       56.06      9.41 o 
 -10   2  12      158.65      160.48     17.76 o 
  -9   2  12      792.75      771.94     13.98 o 
  -8   2  12     1840.04     1785.88     28.44 o 
  -7   2  12      867.85      859.04     23.57 o 
  -6   2  12     2884.48     2870.85    110.51 o 
  -5   2  12     1013.41     1034.07     37.52 o 
  -4   2  12      185.59      187.33      7.35 o 
  -3   2  12     1150.85     1139.52     14.57 o 
  -2   2  12      322.25      330.68     11.41 o 
  -1   2  12     2285.59     2360.08     24.98 o 
   0   2  12     1950.59     2004.53     24.49 o 
   1   2  12      411.96      406.23     13.34 o 
   2   2  12     1386.12     1332.63     23.06 o 
   3   2  12       57.17       56.89      7.68 o 
   4   2  12       73.67       68.91      6.01 o 
   5   2  12        6.81       13.24      5.78 o 
  -9   3  12     1240.13     1270.08     24.80 o 
  -8   3  12      161.48      167.17      8.36 o 
  -7   3  12      106.64       98.39      8.88 o 
  -6   3  12     1042.39      979.77     36.65 o 
  -5   3  12     1657.53     1637.21     49.41 o 
  -4   3  12      239.11      230.44     15.30 o 
  -3   3  12       67.80       65.92      6.22 o 
  -2   3  12      661.71      658.57     15.75 o 
  -1   3  12      211.62      194.27     10.11 o 
   0   3  12     1205.91     1202.32     19.90 o 
   1   3  12       44.24       46.85      7.34 o 
   2   3  12       89.86       86.23      8.10 o 
   3   3  12      294.35      306.19     11.39 o 
   4   3  12       38.34       33.09      8.90 o 
   5   3  12     1053.33     1050.69     36.32 o 
  -9   4  12       47.90       36.54      6.84 o 
  -8   4  12      118.81      110.13      9.16 o 
  -7   4  12     4320.43     4199.79    142.63 o 
  -6   4  12      219.49      214.97     13.17 o 
  -5   4  12     3153.75     3058.67    153.84 o 
  -4   4  12     2457.23     2435.99     78.74 o 
  -3   4  12       20.73       30.45      5.53 o 
  -2   4  12     7337.03     7686.45     33.53 o 
  -1   4  12     1245.70     1258.41     22.91 o 
   0   4  12      393.27      428.21     14.45 o 
   1   4  12     2712.78     2796.89     52.86 o 
   2   4  12      984.40      987.92     30.79 o 
   3   4  12      516.18      505.06     13.03 o 
   4   4  12       17.03       11.57      6.55 o 
  -9   5  12      311.26      298.92     12.58 o 
  -8   5  12      849.27      834.16     22.27 o 
  -7   5  12       81.14       82.76      9.63 o 
  -6   5  12       24.25       20.24      5.21 o 
  -5   5  12      124.49      105.50      9.62 o 
  -4   5  12      549.79      533.45     20.81 o 
  -3   5  12       75.17       71.00      6.56 o 
  -2   5  12       34.90       44.91      6.80 o 
  -1   5  12     1473.89     1512.13     50.45 o 
   0   5  12      865.23      871.14     18.87 o 
   1   5  12     1373.72     1329.43     28.62 o 
   2   5  12     2100.24     2069.87     57.10 o 
   3   5  12     1151.39     1140.27     65.82 o 
   4   5  12     1265.41     1244.29     67.19 o 
  -8   6  12        1.75        9.59      4.89 o 
  -7   6  12      316.11      313.64     11.78 o 
  -6   6  12       94.09       82.02      9.69 o 
  -5   6  12      645.25      588.96     61.74 o 
  -4   6  12     1345.87     1351.10     20.96 o 
  -3   6  12       23.24       42.11      6.59 o 
  -2   6  12     2471.55     2499.88     32.82 o 
  -1   6  12       41.67       59.56     10.43 o 
   0   6  12      105.45      104.45      9.23 o 
   1   6  12     1063.20     1024.53     20.81 o 
   2   6  12      122.79      111.55      7.28 o 
   3   6  12      544.39      538.58     13.86 o 
   4   6  12      124.33       97.93     14.58 o 
  -8   7  12     2104.62     2117.29     32.89 o 
  -7   7  12       49.96       44.58      8.13 o 
  -6   7  12      536.28      505.92     53.90 o 
  -5   7  12     3223.30     3035.26    311.67 o 
  -4   7  12     1913.87     1923.43     35.03 o 
  -3   7  12       72.72       67.24      6.73 o 
  -2   7  12       29.29       30.53      6.54 o 
  -1   7  12     4597.76     4663.35    103.86 o 
   0   7  12       19.58       32.06      8.13 o 
   1   7  12     3915.11     3894.14     34.58 o 
   2   7  12     1440.54     1476.99     41.03 o 
   3   7  12       17.04       24.34      8.62 o 
  -8   8  12       10.26       11.57      5.60 o 
  -7   8  12      511.69      490.27     15.72 o 
  -6   8  12     1088.20     1072.41     27.69 o 
  -5   8  12       65.46       46.67      8.36 o 
  -4   8  12       85.22       48.92      8.45 o 
  -3   8  12     1188.59     1181.65     29.15 o 
  -2   8  12      736.26      747.01     34.11 o 
  -1   8  12      141.96      143.91      8.74 o 
   0   8  12      426.83      393.94     14.42 o 
   1   8  12     1259.09     1243.51     21.91 o 
   2   8  12       11.33       12.95      5.05 o 
   3   8  12        6.39        9.72      6.17 o 
  -7   9  12      122.64      100.54     10.13 o 
  -6   9  12      107.17       95.36      8.85 o 
  -5   9  12       78.70       59.39     12.28 o 
  -4   9  12       17.68       11.09      8.67 o 
  -3   9  12      115.16      137.76     15.98 o 
  -2   9  12      610.94      618.42     28.04 o 
  -1   9  12      721.07      725.80     19.37 o 
   0   9  12      826.03      788.59     19.60 o 
   1   9  12     1023.91     1032.72     31.91 o 
   2   9  12     1434.63     1451.68     23.66 o 
  -7  10  12      186.66      171.32     17.42 o 
  -6  10  12      153.18      124.51     17.78 o 
  -5  10  12      168.51      162.83     19.15 o 
  -4  10  12      854.15      892.34     28.95 o 
  -3  10  12       16.90       27.27     13.52 o 
  -2  10  12     1497.68     1552.25     34.53 o 
  -1  10  12        0.74        9.40      7.14 o 
   0  10  12      130.24      114.33     18.38 o 
   1  10  12      373.18      334.07     22.36 o 
   2  10  12      138.94      120.70     16.20 o 
  -4  11  12      616.29      615.20     27.83 o 
  -3  11  12      330.25      320.10     21.96 o 
  -2  11  12     1174.57     1193.13     31.64 o 
  -1  11  12      195.96      185.88     17.43 o 
   0  11  12     2701.45     2794.50     46.34 o 
  -9   1  13     1925.25     1962.79     26.04 o 
  -8   1  13      713.83      699.19     18.25 o 
  -7   1  13      558.17      565.24     17.64 o 
  -6   1  13     1177.05     1219.79     50.04 o 
  -5   1  13       85.94       72.96      5.74 o 
  -4   1  13     3563.80     3706.48    128.72 o 
  -3   1  13      377.23      402.16     12.41 o 
  -2   1  13      551.12      566.50     15.30 o 
  -1   1  13      532.24      534.48     15.85 o 
   0   1  13     2170.21     2214.12     57.40 o 
   1   1  13      257.76      247.01     12.54 o 
   2   1  13       22.42       27.75      8.34 o 
   3   1  13     3633.72     3677.70    104.24 o 
   4   1  13        4.43       12.96      5.83 o 
 -10   2  13       28.10       21.09     12.94 o 
  -9   2  13       38.27       22.76      5.53 o 
  -8   2  13       18.97       31.57      6.90 o 
  -7   2  13      149.14      158.29      8.94 o 
  -6   2  13      677.96      663.68     32.84 o 
  -5   2  13      593.80      592.61     20.62 o 
  -4   2  13        3.56        6.00      3.30 o 
  -3   2  13     2109.08     2318.10     71.13 o 
  -2   2  13      178.27      182.23     11.20 o 
  -1   2  13      690.43      701.19     29.71 o 
   0   2  13     1719.09     1741.75     31.78 o 
   1   2  13      724.16      706.23     17.24 o 
   2   2  13     2423.86     2459.98     28.82 o 
   3   2  13        0.64        6.14      5.46 o 
   4   2  13      292.41      249.83     41.03 o 
  -9   3  13      226.73      225.39      9.96 o 
  -8   3  13      963.89      922.71     16.34 o 
  -7   3  13     2381.17     2224.47     79.22 o 
  -6   3  13      362.56      344.40     10.69 o 
  -5   3  13      394.42      388.01     16.88 o 
  -4   3  13        5.27        6.94      4.18 o 
  -3   3  13       34.46       27.84      5.10 o 
  -2   3  13       68.23       73.27      9.40 o 
  -1   3  13      454.06      443.19     14.38 o 
   0   3  13        4.84       14.90      6.37 o 
   1   3  13      272.26      236.78     11.98 o 
   2   3  13     1557.39     1518.66     41.75 o 
   3   3  13      401.77      369.04     11.87 o 
  -9   4  13        3.60        1.89      9.45 o 
  -8   4  13       53.52       38.38      7.70 o 
  -7   4  13        0.82        4.65      6.25 o 
  -6   4  13        9.39       13.47      5.28 o 
  -5   4  13     1324.45     1287.33     55.45 o 
  -4   4  13      844.18      865.89     15.32 o 
  -3   4  13      687.62      700.64     18.07 o 
  -2   4  13     1029.21     1084.21     54.29 o 
  -1   4  13     1486.22     1519.67     49.02 o 
   0   4  13     1645.03     1642.27     39.76 o 
   1   4  13      313.27      321.62     13.53 o 
   2   4  13      214.39      171.04     10.59 o 
   3   4  13       70.58       63.18      8.07 o 
  -8   5  13      223.80      234.00     11.63 o 
  -7   5  13      138.82      131.38     10.62 o 
  -6   5  13      137.04      115.11      9.68 o 
  -5   5  13     1488.24     1454.05     35.55 o 
  -4   5  13      367.51      329.13     15.36 o 
  -3   5  13       25.88       27.21      5.48 o 
  -2   5  13      896.18      914.06     18.98 o 
  -1   5  13      967.58      994.79     19.31 o 
   0   5  13      983.77      966.87     20.04 o 
   1   5  13       97.04       86.89     10.41 o 
   2   5  13      682.70      658.83     37.03 o 
   3   5  13      649.86      609.98     32.92 o 
  -8   6  13       24.98       12.84      5.48 o 
  -7   6  13     1851.41     1759.57     54.86 o 
  -6   6  13      322.15      288.21     27.29 o 
  -5   6  13      867.06      864.18     33.64 o 
  -4   6  13     2581.54     2640.46     65.69 o 
  -3   6  13       12.28       14.37      5.38 o 
  -2   6  13     4006.06     4235.49     70.38 o 
  -1   6  13      870.08      883.18     19.40 o 
   0   6  13       36.82       47.62      9.10 o 
   1   6  13     3668.17     3742.41     46.69 o 
   2   6  13      194.54      178.15     10.20 o 
  -8   7  13       55.55       44.15     14.45 o 
  -7   7  13        5.76        5.57      5.61 o 
  -6   7  13       51.56       58.15      9.82 o 
  -5   7  13        2.75       10.48      9.15 o 
  -4   7  13       32.19       23.43      7.28 o 
  -3   7  13       65.56       67.07     12.62 o 
  -2   7  13        0.34        2.87      5.63 o 
  -1   7  13       28.91       33.29      7.94 o 
   0   7  13      213.84      194.41     12.05 o 
   1   7  13      152.87      133.25     12.11 o 
   2   7  13        9.02        9.40      7.86 o 
  -7   8  13      650.94      567.83     18.23 o 
  -6   8  13      223.00      204.63     13.58 o 
  -5   8  13      310.86      309.90     19.88 o 
  -4   8  13      965.74      968.22     28.21 o 
  -3   8  13      260.36      270.29     13.81 o 
  -2   8  13     2679.39     2749.52     35.05 o 
  -1   8  13     1360.58     1387.84     44.48 o 
   0   8  13      860.56      870.95     20.00 o 
   1   8  13     3968.56     3935.51     42.04 o 
   2   8  13      481.58      432.01     23.60 o 
  -7   9  13        7.46       16.20     12.49 o 
  -6   9  13       75.85       84.96     15.95 o 
  -5   9  13      660.12      676.04     26.22 o 
  -4   9  13       22.85        7.56      8.73 o 
  -3   9  13       21.86       16.03      7.35 o 
  -2   9  13      181.06      181.00     11.50 o 
  -1   9  13      800.93      772.63     28.88 o 
   0   9  13     1400.43     1328.07     23.70 o 
  -4  10  13      748.38      740.95     28.90 o 
  -3  10  13     3492.32     3704.11     52.27 o 
  -2  10  13      208.49      221.20     18.89 o 
  -1  10  13      162.84      129.38     15.68 o 
  -2  11  13       59.26       31.13     12.27 o 
  -9   0  14      116.50      104.34     15.38 o 
  -8   0  14      365.82      354.20     20.74 o 
  -7   0  14       11.21        2.78      8.42 o 
  -6   0  14      111.98      110.08     17.04 o 
  -5   0  14       50.71       54.62      9.09 o 
  -4   0  14       17.35       18.15      9.76 o 
  -3   0  14      421.96      430.55     20.24 o 
  -2   0  14      496.00      505.51     21.24 o 
  -1   0  14     1039.60     1061.34     28.37 o 
   0   0  14      974.09      927.07     28.20 o 
   1   0  14       14.19        6.35      7.21 o 
   2   0  14     3808.28     3800.71     51.47 o 
   3   0  14      457.83      420.33     24.10 o 
  -9   1  14      679.68      654.68     27.07 o 
  -8   1  14        2.05       10.27      6.82 o 
  -7   1  14      208.36      186.43      9.57 o 
  -6   1  14        3.61        7.81      4.31 o 
  -5   1  14      722.83      698.83     24.44 o 
  -4   1  14      219.89      204.11     11.15 o 
  -3   1  14      196.04      218.60     11.72 o 
  -2   1  14        0.67       10.71      6.03 o 
  -1   1  14       19.58       21.09      7.03 o 
   0   1  14      152.16      126.47     11.18 o 
   1   1  14       15.06       11.13      7.98 o 
   2   1  14      164.10      179.72     12.85 o 
   3   1  14      218.61      192.78     13.28 o 
  -9   2  14       69.91       71.89     14.77 o 
  -8   2  14       43.56       31.29     12.09 o 
  -7   2  14        1.25        6.09      4.23 o 
  -6   2  14        6.91        5.56      4.07 o 
  -5   2  14      127.04      106.04     10.05 o 
  -4   2  14      290.18      280.65      9.81 o 
  -3   2  14      283.94      274.69     12.77 o 
  -2   2  14     1059.02     1059.81     20.32 o 
  -1   2  14     1109.37     1103.04     20.65 o 
   0   2  14      910.65      926.57     20.16 o 
   1   2  14     1393.66     1376.73     24.18 o 
   2   2  14     1871.20     1789.63     58.92 o 
   3   2  14      781.15      722.07     32.23 o 
  -8   3  14      868.80      794.32     20.01 o 
  -7   3  14      355.95      301.31     24.47 o 
  -6   3  14       27.50       20.47      5.45 o 
  -5   3  14     1062.83     1115.33     16.26 o 
  -4   3  14      160.16      155.01      8.31 o 
  -3   3  14       58.53       65.36      8.64 o 
  -2   3  14      116.64      117.29     10.67 o 
  -1   3  14      626.08      626.92     17.15 o 
   0   3  14      101.73       91.77     10.29 o 
   1   3  14       30.56       15.51      9.72 o 
   2   3  14      222.02      180.64     13.32 o 
   3   3  14        0.69        5.14      8.98 o 
  -8   4  14        4.59        6.05      6.01 o 
  -7   4  14      161.30      132.57     12.67 o 
  -6   4  14      420.46      384.42     16.61 o 
  -5   4  14        0.41        7.85      5.67 o 
  -4   4  14      114.80      117.57      7.42 o 
  -3   4  14      736.15      760.04     18.22 o 
  -2   4  14       45.71       59.71     13.75 o 
  -1   4  14       67.29       63.08      9.83 o 
   0   4  14      621.83      588.49     18.18 o 
   1   4  14     1810.18     1747.34     30.67 o 
   2   4  14       13.87       12.24      7.87 o 
  -8   5  14      221.28      216.06     21.95 o 
  -7   5  14      736.28      709.19     21.36 o 
  -6   5  14     1082.55      972.46     84.06 o 
  -5   5  14      730.26      732.04     18.41 o 
  -4   5  14       71.97       82.05      7.77 o 
  -3   5  14      519.00      522.39     16.65 o 
  -2   5  14     2217.30     2225.24     38.77 o 
  -1   5  14      307.05      310.14     14.20 o 
   0   5  14      358.00      338.32     14.24 o 
   1   5  14        1.14        2.62      7.06 o 
   2   5  14      252.40      273.81     20.81 o 
  -7   6  14      655.77      601.59     19.58 o 
  -6   6  14        0.13        4.32      9.41 o 
  -5   6  14        4.15        4.78      6.28 o 
  -4   6  14       17.08       15.53      7.81 o 
  -3   6  14      646.74      675.40     33.78 o 
  -2   6  14       43.10       53.00      9.84 o 
  -1   6  14      565.29      519.62     27.99 o 
   0   6  14      131.98      121.09     10.91 o 
   1   6  14      414.16      365.07     15.76 o 
  -7   7  14      240.89      205.95     19.58 o 
  -6   7  14     1947.14     2024.28     41.49 o 
  -5   7  14      125.92      109.50     14.81 o 
  -4   7  14      403.71      429.91     16.28 o 
  -3   7  14      502.84      484.25     13.02 o 
  -2   7  14       27.04       13.51      7.35 o 
  -1   7  14       10.62       11.96      6.69 o 
   0   7  14      542.58      473.05     24.23 o 
   1   7  14      185.89      157.42     19.79 o 
  -6   8  14       22.67       15.96      9.17 o 
  -5   8  14      199.42      191.18     20.80 o 
  -4   8  14      193.16      146.85     15.68 o 
  -3   8  14      160.74      133.88     11.28 o 
  -2   8  14       33.98       27.16      9.08 o 
  -1   8  14        1.05        8.46      7.73 o 
   0   8  14      276.54      239.52     14.23 o 
  -4   9  14     1339.50     1290.69     34.87 o 
  -3   9  14     1250.58     1231.86     31.66 o 
  -2   9  14      493.86      481.16     24.75 o 
  -1   9  14       26.77       29.16      8.12 o 
   0   9  14       20.52       13.51     10.65 o 
  -8   1  15      435.38      378.28     16.35 o 
  -7   1  15      738.36      725.25     25.21 o 
  -6   1  15      235.25      252.79      8.99 o 
  -5   1  15     2231.92     2450.80     40.59 o 
  -4   1  15      146.01      116.48     12.02 o 
  -3   1  15      540.44      540.78     16.83 o 
  -2   1  15     2899.90     3035.68     32.14 o 
  -1   1  15       72.15       51.72      9.97 o 
   0   1  15     1428.57     1425.82     29.03 o 
   1   1  15     1402.43     1345.00     32.71 o 
   2   1  15      407.48      381.83     24.90 o 
  -8   2  15     1412.81     1416.32     25.40 o 
  -7   2  15     1743.43     1760.62     53.62 o 
  -6   2  15      215.43      200.94      9.40 o 
  -5   2  15      408.91      443.50     18.57 o 
  -4   2  15     1720.58     1841.61     26.14 o 
  -3   2  15     2669.14     2851.71     31.01 o 
  -2   2  15       91.93       90.64      8.98 o 
  -1   2  15       37.01       33.62      8.33 o 
   0   2  15      316.50      324.07     14.72 o 
   1   2  15     2395.87     2337.98     38.50 o 
   2   2  15      124.58      130.54     19.82 o 
  -8   3  15       10.29        7.72      7.90 o 
  -7   3  15       23.70       18.13      6.23 o 
  -6   3  15     2337.91     2487.90     85.15 o 
  -5   3  15       52.88       50.96      9.49 o 
  -4   3  15     1872.80     1932.86     37.70 o 
  -3   3  15      629.51      680.64     22.85 o 
  -2   3  15       30.42       28.78      8.72 o 
  -1   3  15     4302.75     4381.37     57.15 o 
   0   3  15      137.05      117.78     15.24 o 
   1   3  15      289.93      267.08     15.16 o 
  -7   4  15      216.30      180.78     20.78 o 
  -6   4  15      632.16      589.74     22.25 o 
  -5   4  15        8.62        6.19      6.67 o 
  -4   4  15       12.62       12.90      7.25 o 
  -3   4  15      330.85      313.87     17.21 o 
  -2   4  15       41.57       27.20      6.77 o 
  -1   4  15        0.73        7.12      5.08 o 
   0   4  15       32.47       27.24      8.76 o 
   1   4  15       11.88        5.01      8.49 o 
  -7   5  15       24.11       20.36      9.30 o 
  -6   5  15     1064.85     1111.34     22.52 o 
  -5   5  15      369.95      350.69     26.86 o 
  -4   5  15     1067.85     1160.70     32.11 o 
  -3   5  15     1373.35     1415.43     23.60 o 
  -2   5  15       24.00       22.50      8.24 o 
  -1   5  15     1815.31     1842.68     27.24 o 
   0   5  15       22.65       22.48      7.20 o 
   1   5  15        9.45        2.27      9.63 o 
  -6   6  15      232.19      238.41     19.95 o 
  -5   6  15        6.05        4.14      6.41 o 
  -4   6  15     1160.92     1221.38     36.45 o 
  -3   6  15      589.37      584.49     26.67 o 
  -2   6  15      282.51      285.13     14.67 o 
  -1   6  15       57.83       40.94      8.82 o 
   0   6  15     1082.43     1038.07     32.74 o 
  -5   7  15      483.36      487.76     24.53 o 
  -4   7  15       13.65       26.16     14.85 o 
  -3   7  15        2.20        3.86      5.64 o 
  -2   7  15      265.95      240.64     14.34 o 
  -1   7  15       50.75       42.03      8.39 o 
  -4   8  15      155.13      124.39     17.72 o 
  -2   8  15        5.34        3.64      8.79 o 
  -7   0  16      239.95      230.38     17.28 o 
  -6   0  16     1025.77     1106.65     31.09 o 
  -5   0  16     7501.96     7872.56     70.73 o 
  -4   0  16     2304.97     2233.14     41.08 o 
  -3   0  16     1246.05     1327.38     33.86 o 
  -2   0  16       24.13       16.13     10.78 o 
  -1   0  16      171.07      120.30     14.62 o 
  -7   1  16       57.56       49.49      7.35 o 
  -6   1  16       95.67       79.06     10.03 o 
  -5   1  16     1435.09     1450.59     23.76 o 
  -4   1  16       27.09       25.31      8.39 o 
  -3   1  16        0.50       12.35      9.13 o 
  -2   1  16     1526.33     1484.29     25.40 o 
  -1   1  16       53.14       42.98      8.16 o 
  -7   2  16      508.29      502.52     13.71 o 
  -6   2  16      245.99      266.83     13.62 o 
  -5   2  16      103.77      100.71     10.02 o 
  -4   2  16       26.01       20.61     18.07 o 
  -3   2  16      575.05      569.78     18.19 o 
  -2   2  16      672.99      678.17     20.95 o 
  -1   2  16      559.20      562.02     18.61 o 
  -7   3  16        0.00        9.99      7.71 o 
  -6   3  16      193.03      184.89     12.97 o 
  -5   3  16      568.24      564.96     16.94 o 
  -4   3  16      154.55      146.21     11.97 o 
  -3   3  16       83.81       79.05     10.66 o 
  -2   3  16     1024.35     1018.96     21.82 o 
  -1   3  16      794.45      764.21     29.31 o 
  -6   4  16      514.92      473.59     23.22 o 
  -5   4  16       60.50       60.45     14.62 o 
  -4   4  16     2193.60     2312.78     29.98 o 
  -3   4  16       67.94       68.70     10.44 o 
  -2   4  16     1296.25     1317.95     35.29 o 
  -6   5  16        0.38        4.78      5.97 o 
  -4   5  16       41.25       23.81     11.11 o 
  -3   5  16       88.30       56.64     15.16 o 
  -2   5  16       78.54       56.35     13.39 o 
  -5   6  16       28.76       24.74     10.91 o 
  -3   6  16        2.24        5.09      7.97 o 
  -6   1  17      208.75      203.45     17.80 o 
  -5   1  17     1566.55     1568.79     37.44 o 
  -4   1  17      200.75      162.81     19.50 o 
  -5   2  17       60.19       39.09      9.95 o 
  -4   2  17      187.64      194.30     19.95 o 
  -5   3  17        9.71        8.54      5.80 o 
  -4   3  17        2.32        4.52      9.52 o 
                                                 
